# Supplementary material for: Phylogenomic analyses reveal a molecular signature linked to subterranean adaptation in rodents
Source: BMC Evol Biol. 2015 Dec 18;15:287. doi: 10.1186/s12862-015-0564-1 (PMC4683706; doi:10.1186/s12862-015-0564-1)
Supplement: Additional file 1: — Table S1. Median values of substitution rates for non-synonymous sites (dN) and synonymous sites (dS), non-synonymous to synonymous substitution (dN/dS) ratios, and overall GC content (GC) and GC content at the third codon position (GC3) in the various lineages. Table S2. The 731 GO terms with log(ω BMR/ω Mouse) and log(ω NMR/ω Guinea pig) values higher than zero. Table S3. The 35 GO terms with lower dN/dS in subterranean rodent lineages, as indicated by LRTs. Table S4. The genes with higher dN/dS values in the BMR compared with other species, as indicated by LRTs. Table S5. The genes with higher dN/dS values in the NMR compared with the other species, as indicated by LRTs. Table S6. The PSGs in the BMR. Table S7. The PSGs in the NMR. Table S8. A subset (n = 15) of PSGs in the BMR and NMR. Table S9. Summary of the over-represented GO terms in subterranean lineages. Table S10. Life history data from the AnAge database (http://genomics.senescence.info/species/) for study taxa. (XLS 550 kb) [file 12862_2015_564_MOESM1_ESM.xls]

## Sheet: Table S1
Table S1. Median values of substitution rates for non-synonymous sites (dN) and synonymous sites (dS), non-synonymous to synonymous substitution (dN/dS) ratios, and overall GC content (GC) and GC content at the third codon position (GC3) in the various lineages.
	Median dN	Median dS	Median rN	Median rS	Media dN/dS	Media GC	Media GC3
BMR	0.012	0.147	0.262	3.099	0.084	50.33	55.58
Mouse	0.017	0.252	0.351	5.323	0.065	51.1	57.45
NMR	0.011	0.091	0.266	2.304	0.108	50.96	57.61
Guinea pig	0.013	0.149	0.332	3.762	0.086	51.08	57.38

## Sheet: Table S2
Table S2. The 731 GO terms with log(ω BMR/ω Mouse) and log(ω NMR/ω Guinea pig) values higher than zero.
GO terms	GO Term Name	Count of associated genes	ω_NMR	ω_Guinea pig	ω_BMR	ω_Mouse	log(ω BMR/ω Mouse)	log(ω NMR/ω Guinea pig)
GO:0000045	autophagic vacuole assembly	27	0.191	0.164	0.1205	0.0958	0.229387	0.152407
GO:0000049	tRNA binding	22	0.1555	0.1547	0.1148	0.091	0.232332	0.00515797
GO:0000079	regulation of cyclin-dependent protein serine/threonine kinase activity	14	0.1712	0.1308	0.1488	0.0989	0.408494	0.269163
GO:0000082	G1/S transition of mitotic cell cycle	23	0.1381	0.0977	0.1026	0.0823	0.220467	0.346077
GO:0000086	G2/M transition of mitotic cell cycle	11	0.1596	0.0406	0.0598	0.053	0.120714	1.3689
GO:0000122	negative regulation of transcription from RNA polymerase II promoter	218	0.1115	0.1105	0.1131	0.0791	0.35756	0.00900907
GO:0000139	Golgi membrane	151	0.1222	0.1016	0.1005	0.0782	0.250888	0.184616
GO:0000145	exocyst	10	0.0911	0.0678	0.4034	0.0329	2.50646	0.295396
GO:0000165	MAPK cascade	33	0.1132	0.1126	0.1107	0.067	0.502131	0.00531445
GO:0000166	nucleotide binding	102	0.1282	0.1132	0.1055	0.0828	0.242283	0.124435
GO:0000178	exosome (RNase complex)	15	0.1068	0.0715	0.0853	0.0618	0.322271	0.40126
GO:0000184	nuclear-transcribed mRNA catabolic process, nonsense-mediated decay	21	0.1485	0.0856	0.1277	0.0963	0.282215	0.5509
GO:0000209	protein polyubiquitination	56	0.0946	0.0763	0.0801	0.0564	0.350807	0.214985
GO:0000287	magnesium ion binding	79	0.1415	0.105	0.1033	0.0992	0.0404994	0.298339
GO:0000387	spliceosomal snRNP assembly	22	0.199	0.1658	0.1596	0.1276	0.22377	0.182523
GO:0000407	pre-autophagosomal structure	15	0.2191	0.1758	0.1312	0.0798	0.497199	0.220181
GO:0000413	protein peptidyl-prolyl isomerization	25	0.222	0.1102	0.1023	0.0824	0.216324	0.70038
GO:0000421	autophagic vacuole membrane	11	0.2177	0.0809	0.0697	0.0612	0.130053	0.989904
GO:0000460	maturation of 5.8S rRNA	11	0.2175	0.1137	0.1542	0.1138	0.303808	0.648635
GO:0000723	telomere maintenance	15	0.2056	0.1861	0.1834	0.1444	0.239082	0.0996484
GO:0000724	double-strand break repair via homologous recombination	37	0.142	0.1078	0.139	0.1048	0.28242	0.275549
GO:0000781	chromosome, telomeric region	18	0.2233	0.1659	0.1811	0.1415	0.24675	0.297131
GO:0000793	condensed chromosome	13	0.1018	0.0893	0.1001	0.0911	0.0942119	0.131009
GO:0000902	cell morphogenesis	216	0.1225	0.1085	0.1036	0.0736	0.341892	0.121361
GO:0000932	cytoplasmic mRNA processing body	33	0.1145	0.1135	0.0911	0.0698	0.266324	0.00877199
GO:0000977	RNA polymerase II regulatory region sequence-specific DNA binding	41	0.1055	0.1051	0.1426	0.0813	0.561897	0.00379868
GO:0000979	RNA polymerase II core promoter sequence-specific DNA binding	11	0.0936	0.0932	0.1258	0.0786	0.470322	0.00428266
GO:0000981	sequence-specific DNA binding RNA polymerase II transcription factor activity	23	0.0964	0.0509	0.1332	0.0782	0.532582	0.638643
GO:0000988	protein binding transcription factor activity	123	0.1282	0.1073	0.1101	0.0866	0.240089	0.177963
GO:0001047	core promoter binding	24	0.1177	0.0787	0.0967	0.0734	0.275689	0.402496
GO:0001056	RNA polymerase III activity	10	0.0604	0.055	0.0294	0.023	0.2455	0.0936559
GO:0001071	nucleic acid binding transcription factor activity	169	0.12	0.1072	0.1354	0.085	0.465582	0.112795
GO:0001078	RNA polymerase II core promoter proximal region sequence-specific DNA binding transcription factor activity involved in negative regulation of transcription	36	0.1262	0.1162	0.1149	0.0997	0.141897	0.0825551
GO:0001085	RNA polymerase II transcription factor binding	11	0.1121	0.0908	0.093	0.0683	0.30869	0.210732
GO:0001104	RNA polymerase II transcription cofactor activity	16	0.1029	0.0668	0.0874	0.0685	0.243662	0.432055
GO:0001227	RNA polymerase II transcription regulatory region sequence-specific DNA binding transcription factor activity involved in negative regulation of transcription	18	0.1384	0.1308	0.1679	0.107	0.45054	0.0564786
GO:0001228	RNA polymerase II transcription regulatory region sequence-specific DNA binding transcription factor activity involved in positive regulation of transcription	25	0.1	0.0921	0.1373	0.0607	0.816225	0.0822952
GO:0001503	ossification	24	0.0907	0.0808	0.0728	0.0628	0.147761	0.11558
GO:0001525	angiogenesis	60	0.1393	0.1264	0.0851	0.0836	0.0177835	0.0971784
GO:0001530	lipopolysaccharide binding	10	0.1979	0.1234	0.1075	0.0649	0.504643	0.472331
GO:0001540	beta-amyloid binding	14	0.0666	0.053	0.0724	0.0488	0.394476	0.228413
GO:0001568	blood vessel development	19	0.0986	0.0701	0.4546	0.0634	1.96995	0.341148
GO:0001570	vasculogenesis	16	0.1265	0.0802	0.1061	0.0922	0.140422	0.455719
GO:0001657	ureteric bud development	12	0.1737	0.1108	0.069	0.0549	0.228593	0.449603
GO:0001666	response to hypoxia	66	0.1041	0.0927	0.0841	0.0655	0.249956	0.115984
GO:0001701	in utero embryonic development	83	0.0962	0.0892	0.2068	0.0625	1.19659	0.0755483
GO:0001707	mesoderm formation	10	0.0551	0.0351	0.0455	0.0387	0.161873	0.450949
GO:0001764	neuron migration	30	0.0968	0.0772	0.0868	0.0473	0.607096	0.226248
GO:0001822	kidney development	40	0.1243	0.1045	0.3129	0.0754	1.42308	0.173511
GO:0001889	liver development	27	0.1764	0.1241	0.4545	0.1033	1.48156	0.351666
GO:0001942	hair follicle development	11	0.1113	0.1089	0.097	0.0762	0.24135	0.0217992
GO:0002020	protease binding	23	0.1145	0.0693	0.1195	0.0769	0.44081	0.50213
GO:0002039	p53 binding	32	0.1222	0.0777	0.1048	0.0828	0.235626	0.452804
GO:0002042	cell migration involved in sprouting angiogenesis	11	0.092	0.0838	0.1247	0.0867	0.363457	0.0933556
GO:0002376	immune system process	261	0.1363	0.1319	0.1139	0.0867	0.272867	0.0328143
GO:0002931	response to ischemia	10	0.1727	0.0941	0.0531	0.0497	0.066172	0.607198
GO:0003013	circulatory system process	45	0.1563	0.1284	0.1004	0.0837	0.181923	0.196627
GO:0003674	molecular_function	5637	0.148	0.1339	0.1326	0.096	0.322989	0.100119
GO:0003676	nucleic acid binding	49	0.1959	0.1668	0.2138	0.1277	0.515357	0.160809
GO:0003678	DNA helicase activity	14	0.1405	0.0948	0.1049	0.0698	0.407374	0.393438
GO:0003682	chromatin binding	146	0.0993	0.0967	0.1152	0.0674	0.536025	0.0265322
GO:0003690	double-stranded DNA binding	18	0.1575	0.1235	0.1241	0.0854	0.373742	0.243184
GO:0003697	single-stranded DNA binding	33	0.2131	0.172	0.1666	0.1551	0.0715257	0.214267
GO:0003700	sequence-specific DNA binding transcription factor activity	138	0.1238	0.1169	0.1338	0.0873	0.426996	0.0573485
GO:0003712	transcription cofactor activity	25	0.0992	0.069	0.0869	0.0808	0.0727811	0.363032
GO:0003713	transcription coactivator activity	86	0.1134	0.1071	0.1064	0.085	0.224554	0.0571584
GO:0003714	transcription corepressor activity	54	0.1667	0.1374	0.1191	0.1018	0.156953	0.193299
GO:0003723	RNA binding	558	0.1259	0.1051	0.095	0.0766	0.21528	0.180576
GO:0003725	double-stranded RNA binding	42	0.1061	0.0979	0.1066	0.0614	0.551674	0.0804355
GO:0003727	single-stranded RNA binding	13	0.0814	0.051	0.1042	0.0479	0.777197	0.46755
GO:0003730	mRNA 3'-UTR binding	13	0.0948	0.0473	0.077	0.0595	0.257829	0.695259
GO:0003735	structural constituent of ribosome	96	0.1423	0.1021	0.086	0.0667	0.254142	0.331985
GO:0003755	peptidyl-prolyl cis-trans isomerase activity	28	0.2183	0.1107	0.1031	0.0842	0.202504	0.679046
GO:0003824	catalytic activity	21	0.1499	0.1374	0.1262	0.0729	0.548779	0.087072
GO:0003887	DNA-directed DNA polymerase activity	12	0.1745	0.1551	0.1761	0.1063	0.504787	0.117855
GO:0004004	ATP-dependent RNA helicase activity	33	0.0918	0.0831	0.0875	0.0508	0.543742	0.0995676
GO:0004029	aldehyde dehydrogenase (NAD) activity	10	0.1415	0.1374	0.1014	0.0481	0.745791	0.0294033
GO:0004177	aminopeptidase activity	10	0.1519	0.1063	0.1301	0.0856	0.418618	0.356957
GO:0004197	cysteine-type endopeptidase activity	35	0.1477	0.1385	0.1077	0.0809	0.286136	0.0643129
GO:0004222	metalloendopeptidase activity	25	0.1573	0.1347	0.1157	0.091	0.240141	0.155105
GO:0004252	serine-type endopeptidase activity	23	0.1148	0.0801	0.0825	0.0806	0.0232996	0.359916
GO:0004386	helicase activity	66	0.1236	0.1196	0.1165	0.0777	0.405036	0.0328977
GO:0004518	nuclease activity	60	0.1465	0.1398	0.1251	0.0926	0.300824	0.0468126
GO:0004521	endoribonuclease activity	14	0.0741	0.0704	0.0852	0.0495	0.543029	0.0512223
GO:0004672	protein kinase activity	67	0.1092	0.1	0.1004	0.0635	0.458122	0.0880109
GO:0004674	protein serine/threonine kinase activity	98	0.0763	0.0655	0.0749	0.059	0.238616	0.152623
GO:0004693	cyclin-dependent protein serine/threonine kinase activity	12	0.0912	0.0462	0.138	0.0458	1.10297	0.680075
GO:0004842	ubiquitin-protein transferase activity	151	0.0974	0.0891	0.0833	0.0639	0.265129	0.0890669
GO:0004843	ubiquitin-specific protease activity	49	0.1294	0.1242	0.0928	0.0801	0.147171	0.0410152
GO:0004860	protein kinase inhibitor activity	13	0.194	0.119	0.1139	0.0801	0.352045	0.488735
GO:0004867	serine-type endopeptidase inhibitor activity	13	0.1049	0.0872	0.1362	0.0919	0.393423	0.184803
GO:0004872	receptor activity	41	0.1228	0.1182	0.0894	0.0749	0.176967	0.0381789
GO:0004879	ligand-activated sequence-specific DNA binding RNA polymerase II transcription factor activity	12	0.1031	0.0631	0.0876	0.0601	0.376771	0.490979
GO:0004888	transmembrane signaling receptor activity	11	0.1608	0.1436	0.1441	0.1185	0.195595	0.11313
GO:0005044	scavenger receptor activity	15	0.1572	0.1379	0.1096	0.078	0.340129	0.13099
GO:0005080	protein kinase C binding	12	0.1615	0.1006	0.1006	0.0677	0.396066	0.473353
GO:0005102	receptor binding	128	0.1711	0.1458	0.1292	0.0959	0.298056	0.160012
GO:0005109	frizzled binding	11	0.1198	0.079	0.1388	0.0755	0.608901	0.416376
GO:0005178	integrin binding	38	0.1273	0.11	0.1168	0.0794	0.385965	0.146066
GO:0005198	structural molecule activity	147	0.128	0.1019	0.1044	0.0727	0.361888	0.228038
GO:0005200	structural constituent of cytoskeleton	22	0.0771	0.0461	0.0837	0.0372	0.81093	0.51429
GO:0005201	extracellular matrix structural constituent	13	0.0914	0.0695	0.0806	0.0544	0.393134	0.273919
GO:0005254	chloride channel activity	12	0.0694	0.0677	0.0515	0.0392	0.272905	0.0248007
GO:0005262	calcium channel activity	10	0.168	0.1271	0.5579	0.0947	1.77347	0.27899
GO:0005506	iron ion binding	36	0.1523	0.1314	0.1349	0.1016	0.28349	0.147606
GO:0005507	copper ion binding	16	0.173	0.1353	0.1092	0.0813	0.295035	0.245797
GO:0005515	protein binding	2803	0.1267	0.1221	0.1136	0.0822	0.323528	0.0369817
GO:0005516	calmodulin binding	39	0.1064	0.1063	0.0944	0.0611	0.435029	0.000940292
GO:0005518	collagen binding	27	0.1655	0.1349	0.1703	0.0969	0.563882	0.204437
GO:0005524	ATP binding	464	0.1124	0.0999	0.0969	0.0714	0.305382	0.117894
GO:0005528	FK506 binding	10	0.1851	0.1395	0.135	0.0933	0.369455	0.282832
GO:0005543	phospholipid binding	22	0.0997	0.0789	0.0707	0.0546	0.258412	0.233984
GO:0005544	calcium-dependent phospholipid binding	13	0.1133	0.1102	0.0915	0.0434	0.74588	0.0277423
GO:0005545	1-phosphatidylinositol binding	11	0.1902	0.1337	0.116	0.0837	0.326351	0.352478
GO:0005546	phosphatidylinositol-4,5-bisphosphate binding	15	0.0548	0.0409	0.0496	0.0363	0.312173	0.29256
GO:0005547	phosphatidylinositol-3,4,5-trisphosphate binding	15	0.1754	0.1151	0.0894	0.0558	0.471347	0.421268
GO:0005575	cellular_component	5410	0.1471	0.1331	0.1303	0.0952	0.31386	0.100012
GO:0005576	extracellular region	705	0.1404	0.1235	0.1358	0.0903	0.408046	0.128254
GO:0005578	proteinaceous extracellular matrix	107	0.1348	0.1294	0.1338	0.0907	0.388789	0.0408838
GO:0005604	basement membrane	31	0.1366	0.1089	0.1494	0.0791	0.635914	0.226627
GO:0005615	extracellular space	401	0.1427	0.1384	0.1189	0.1041	0.132931	0.0305965
GO:0005622	intracellular	3794	0.1405	0.1294	0.1199	0.0891	0.296899	0.0822991
GO:0005623	cell	3990	0.1389	0.1275	0.1201	0.0884	0.306453	0.0856379
GO:0005634	nucleus	3093	0.1275	0.1232	0.1211	0.0862	0.339946	0.0343073
GO:0005635	nuclear envelope	150	0.1647	0.1057	0.0864	0.0713	0.192091	0.443521
GO:0005637	nuclear inner membrane	10	0.1214	0.0552	0.0755	0.0564	0.291663	0.788128
GO:0005643	nuclear pore	30	0.2156	0.1763	0.141	0.1063	0.282495	0.201238
GO:0005654	nucleoplasm	1634	0.1253	0.1156	0.1078	0.0869	0.21552	0.0805749
GO:0005667	transcription factor complex	70	0.1257	0.1129	0.1122	0.1021	0.0943303	0.107396
GO:0005669	transcription factor TFIID complex	11	0.1146	0.0419	0.0716	0.0569	0.2298	1.00616
GO:0005681	spliceosomal complex	52	0.0618	0.0527	0.0517	0.0283	0.602596	0.159288
GO:0005730	nucleolus	638	0.1553	0.1326	0.1184	0.1004	0.164907	0.158022
GO:0005737	cytoplasm	4305	0.1413	0.1266	0.1198	0.0874	0.315328	0.109853
GO:0005739	mitochondrion	1245	0.1848	0.1489	0.1371	0.1026	0.289873	0.215999
GO:0005741	mitochondrial outer membrane	55	0.1225	0.1057	0.0938	0.0647	0.371404	0.147506
GO:0005743	mitochondrial inner membrane	150	0.1614	0.1219	0.1182	0.0835	0.347531	0.280685
GO:0005747	mitochondrial respiratory chain complex I	23	0.201	0.1332	0.1625	0.139	0.156204	0.411453
GO:0005758	mitochondrial intermembrane space	40	0.1583	0.1143	0.1468	0.0988	0.395974	0.325665
GO:0005759	mitochondrial matrix	109	0.1787	0.1436	0.1256	0.0919	0.312401	0.218677
GO:0005761	mitochondrial ribosome	14	0.2651	0.1972	0.173	0.1203	0.363303	0.295889
GO:0005762	mitochondrial large ribosomal subunit	13	0.2733	0.196	0.247	0.1539	0.473085	0.332455
GO:0005763	mitochondrial small ribosomal subunit	10	0.368	0.2099	0.2054	0.1807	0.128121	0.561452
GO:0005764	lysosome	223	0.1455	0.137	0.1185	0.1007	0.162767	0.0601952
GO:0005765	lysosomal membrane	149	0.1198	0.1026	0.0907	0.0847	0.0684418	0.154986
GO:0005773	vacuole	176	0.1403	0.1313	0.1161	0.0953	0.197422	0.0662982
GO:0005776	autophagic vacuole	30	0.1148	0.1068	0.093	0.0676	0.318992	0.0722336
GO:0005777	peroxisome	92	0.1994	0.1555	0.1615	0.1117	0.368688	0.248667
GO:0005778	peroxisomal membrane	34	0.139	0.1259	0.1126	0.0861	0.268332	0.098986
GO:0005783	endoplasmic reticulum	700	0.1442	0.1229	0.1075	0.0854	0.230145	0.15983
GO:0005788	endoplasmic reticulum lumen	40	0.1437	0.1234	0.0889	0.084	0.0566953	0.152297
GO:0005789	endoplasmic reticulum membrane	267	0.1436	0.1304	0.1051	0.0833	0.232464	0.096425
GO:0005794	Golgi apparatus	655	0.1278	0.1236	0.1276	0.0811	0.453217	0.033416
GO:0005795	Golgi stack	16	0.1267	0.0769	0.1252	0.0591	0.750682	0.499316
GO:0005801	cis-Golgi network	23	0.1477	0.1292	0.1294	0.0975	0.283056	0.133822
GO:0005811	lipid particle	34	0.1908	0.1157	0.1184	0.0888	0.287682	0.500225
GO:0005813	centrosome	233	0.1581	0.1402	0.1197	0.1015	0.16493	0.120158
GO:0005814	centriole	39	0.1758	0.162	0.1201	0.0939	0.246094	0.0817507
GO:0005815	microtubule organizing center	200	0.1325	0.1176	0.1023	0.0819	0.222411	0.119294
GO:0005840	ribosome	102	0.16	0.1291	0.1034	0.0832	0.217358	0.214587
GO:0005844	polysome	15	0.0574	0.0425	0.0628	0.0226	1.02201	0.30054
GO:0005856	cytoskeleton	507	0.1215	0.1119	0.1009	0.0732	0.320935	0.0823086
GO:0005881	cytoplasmic microtubule	15	0.0934	0.0742	0.0888	0.0515	0.544805	0.230127
GO:0005882	intermediate filament	11	0.108	0.0994	0.1283	0.0607	0.748428	0.0829791
GO:0005884	actin filament	13	0.0607	0.0409	0.0371	0.0249	0.398749	0.394814
GO:0005886	plasma membrane	1340	0.1215	0.1195	0.1291	0.0772	0.514188	0.0165979
GO:0005887	integral component of plasma membrane	152	0.1114	0.1095	0.0971	0.0702	0.324393	0.0172028
GO:0005902	microvillus	19	0.1359	0.128	0.0685	0.0616	0.106172	0.0598891
GO:0005905	coated pit	24	0.2033	0.1803	0.1769	0.1421	0.219054	0.120061
GO:0005911	cell-cell junction	68	0.1107	0.1072	0.1085	0.0698	0.441116	0.0321276
GO:0005913	cell-cell adherens junction	14	0.0784	0.054	0.0463	0.0427	0.080943	0.37284
GO:0005923	tight junction	33	0.1711	0.1648	0.1269	0.1137	0.109836	0.0375156
GO:0005925	focal adhesion	230	0.1079	0.1045	0.0877	0.0647	0.304161	0.0320178
GO:0005929	cilium	117	0.1632	0.1339	0.3142	0.0861	1.29452	0.197883
GO:0005930	axoneme	17	0.2069	0.1484	0.1417	0.0958	0.391449	0.332324
GO:0005975	carbohydrate metabolic process	191	0.137	0.1247	0.1111	0.0888	0.224044	0.0940701
GO:0005977	glycogen metabolic process	15	0.1429	0.1237	0.0867	0.0784	0.10063	0.144286
GO:0006006	glucose metabolic process	22	0.126	0.1247	0.0794	0.0764	0.0385157	0.0103711
GO:0006091	generation of precursor metabolites and energy	74	0.1258	0.108	0.1075	0.0806	0.287992	0.152562
GO:0006099	tricarboxylic acid cycle	22	0.0857	0.0829	0.086	0.0484	0.574847	0.0332178
GO:0006259	DNA metabolic process	202	0.1431	0.1399	0.1327	0.1097	0.190342	0.0226158
GO:0006284	base-excision repair	19	0.1788	0.1204	0.1125	0.0971	0.147212	0.395448
GO:0006289	nucleotide-excision repair	17	0.2296	0.1566	0.2142	0.1445	0.393631	0.382644
GO:0006302	double-strand break repair	26	0.1315	0.1009	0.1027	0.0907	0.124255	0.264877
GO:0006303	double-strand break repair via nonhomologous end joining	10	0.1885	0.163	0.1569	0.153	0.0251707	0.145348
GO:0006310	DNA recombination	27	0.2004	0.1525	0.1469	0.1083	0.304847	0.273151
GO:0006355	regulation of transcription, DNA-templated	269	0.1059	0.1026	0.1109	0.0833	0.28618	0.0316573
GO:0006357	regulation of transcription from RNA polymerase II promoter	85	0.13	0.1185	0.1186	0.0868	0.31215	0.0926215
GO:0006364	rRNA processing	41	0.1454	0.1197	0.1039	0.0788	0.276516	0.1945
GO:0006366	transcription from RNA polymerase II promoter	81	0.0888	0.0577	0.0982	0.0564	0.554537	0.431129
GO:0006367	transcription initiation from RNA polymerase II promoter	25	0.0996	0.0605	0.0597	0.0533	0.113396	0.498519
GO:0006396	RNA processing	25	0.1635	0.1396	0.1649	0.0953	0.548309	0.158032
GO:0006397	mRNA processing	159	0.091	0.0829	0.0761	0.0563	0.301354	0.0932244
GO:0006399	tRNA metabolic process	58	0.1871	0.1431	0.1388	0.103	0.298305	0.2681
GO:0006406	mRNA export from nucleus	17	0.1043	0.0588	0.0746	0.0691	0.0765858	0.57313
GO:0006412	translation	169	0.158	0.1208	0.1039	0.081	0.24898	0.268459
GO:0006417	regulation of translation	32	0.1583	0.13	0.1324	0.0773	0.538134	0.196958
GO:0006457	protein folding	92	0.1416	0.0853	0.0851	0.0696	0.201062	0.506832
GO:0006464	cellular protein modification process	692	0.1222	0.1164	0.12	0.0785	0.424393	0.0486265
GO:0006468	protein phosphorylation	145	0.0945	0.089	0.084	0.0629	0.289271	0.0599635
GO:0006469	negative regulation of protein kinase activity	50	0.1533	0.1505	0.1051	0.102	0.0299395	0.0184337
GO:0006479	protein methylation	19	0.1943	0.1237	0.1348	0.1088	0.214281	0.451544
GO:0006486	protein glycosylation	42	0.1217	0.1129	0.1171	0.0952	0.207048	0.0750565
GO:0006493	protein O-linked glycosylation	18	0.2264	0.1352	0.0877	0.0528	0.507411	0.515548
GO:0006508	proteolysis	101	0.1483	0.1312	0.1227	0.1005	0.199585	0.122514
GO:0006509	membrane protein ectodomain proteolysis	18	0.1218	0.0789	0.1035	0.0893	0.14757	0.434199
GO:0006520	cellular amino acid metabolic process	99	0.1596	0.1369	0.1094	0.0815	0.294408	0.15342
GO:0006605	protein targeting	112	0.1278	0.1151	0.0918	0.073	0.229153	0.104665
GO:0006606	protein import into nucleus	21	0.0794	0.0433	0.0441	0.0412	0.0680215	0.606346
GO:0006631	fatty acid metabolic process	30	0.1972	0.1638	0.1395	0.1087	0.249473	0.185572
GO:0006633	fatty acid biosynthetic process	15	0.3093	0.1768	0.1181	0.0877	0.29761	0.559293
GO:0006635	fatty acid beta-oxidation	20	0.1854	0.1709	0.1362	0.0899	0.415426	0.0814371
GO:0006637	acyl-CoA metabolic process	11	0.1745	0.1612	0.1272	0.0927	0.316392	0.0792789
GO:0006695	cholesterol biosynthetic process	17	0.1814	0.1373	0.1176	0.0904	0.263045	0.278536
GO:0006730	one-carbon metabolic process	12	0.2104	0.129	0.1683	0.0845	0.688997	0.489198
GO:0006783	heme biosynthetic process	11	0.2213	0.1678	0.1797	0.1112	0.479958	0.276746
GO:0006790	sulfur compound metabolic process	85	0.1405	0.1395	0.1143	0.0884	0.256955	0.00714289
GO:0006810	transport	837	0.1253	0.115	0.1169	0.0747	0.447839	0.0857787
GO:0006812	cation transport	14	0.1253	0.0821	0.0693	0.0508	0.310549	0.422773
GO:0006813	potassium ion transport	10	0.0481	0.0368	0.0559	0.0399	0.337188	0.267784
GO:0006814	sodium ion transport	19	0.1081	0.0794	0.1111	0.0756	0.384974	0.308558
GO:0006816	calcium ion transport	13	0.0904	0.0564	0.3772	0.0641	1.77233	0.471775
GO:0006821	chloride transport	16	0.0926	0.0771	0.0782	0.061	0.248396	0.183186
GO:0006869	lipid transport	15	0.0806	0.0743	0.0851	0.0542	0.451146	0.0813877
GO:0006886	intracellular protein transport	87	0.0951	0.0801	0.0632	0.0486	0.262681	0.171653
GO:0006887	exocytosis	20	0.1193	0.0782	0.2253	0.059	1.3399	0.422372
GO:0006890	retrograde vesicle-mediated transport, Golgi to ER	17	0.0854	0.0677	0.062	0.0511	0.19335	0.23226
GO:0006891	intra-Golgi vesicle-mediated transport	17	0.1374	0.0847	0.0694	0.0619	0.114367	0.483781
GO:0006898	receptor-mediated endocytosis	27	0.1827	0.1527	0.1407	0.1152	0.19996	0.17937
GO:0006904	vesicle docking involved in exocytosis	11	0.0729	0.031	0.0511	0.0304	0.519342	0.855101
GO:0006909	phagocytosis	14	0.1736	0.1153	0.1247	0.0682	0.603466	0.409216
GO:0006913	nucleocytoplasmic transport	70	0.1234	0.1053	0.2385	0.0882	0.994762	0.158618
GO:0006914	autophagy	75	0.1527	0.1314	0.0886	0.0808	0.0921549	0.150229
GO:0006915	apoptotic process	124	0.1387	0.1068	0.0957	0.0815	0.160615	0.261355
GO:0006936	muscle contraction	10	0.1344	0.0901	0.0638	0.0562	0.126836	0.3999
GO:0006950	response to stress	559	0.1326	0.1257	0.1329	0.0848	0.449301	0.053439
GO:0006955	immune response	20	0.1391	0.1281	0.1381	0.1023	0.300068	0.0823819
GO:0006974	cellular response to DNA damage stimulus	110	0.1577	0.1483	0.1261	0.1063	0.17081	0.0614572
GO:0006979	response to oxidative stress	61	0.1562	0.1347	0.1166	0.0807	0.368011	0.148087
GO:0006997	nucleus organization	10	0.1194	0.0706	0.0942	0.0622	0.415065	0.525449
GO:0007005	mitochondrion organization	128	0.1766	0.1544	0.1478	0.1094	0.300849	0.134341
GO:0007009	plasma membrane organization	49	0.0899	0.0808	0.0757	0.0527	0.362163	0.106721
GO:0007010	cytoskeleton organization	223	0.1202	0.1037	0.1044	0.0838	0.219797	0.147655
GO:0007034	vacuolar transport	34	0.164	0.1511	0.1005	0.0855	0.161641	0.0819246
GO:0007049	cell cycle	287	0.1228	0.1186	0.1547	0.0881	0.563015	0.0348005
GO:0007050	cell cycle arrest	39	0.1416	0.1245	0.3342	0.0897	1.31527	0.1287
GO:0007067	mitotic nuclear division	107	0.1328	0.1258	0.1276	0.0898	0.351315	0.0541509
GO:0007155	cell adhesion	210	0.143	0.1348	0.1705	0.0884	0.656863	0.0590524
GO:0007160	cell-matrix adhesion	26	0.1444	0.1291	0.14	0.0866	0.480343	0.112
GO:0007166	cell surface receptor signaling pathway	23	0.0967	0.0734	0.08	0.0689	0.14937	0.275689
GO:0007169	transmembrane receptor protein tyrosine kinase signaling pathway	16	0.0991	0.0841	0.0984	0.0896	0.0936855	0.164123
GO:0007204	positive regulation of cytosolic calcium ion concentration	21	0.1306	0.1112	0.4409	0.084	1.658	0.160809
GO:0007214	gamma-aminobutyric acid signaling pathway	11	0.0703	0.0635	0.0363	0.0281	0.256048	0.101732
GO:0007219	Notch signaling pathway	19	0.075	0.06	0.1178	0.0508	0.841092	0.223144
GO:0007224	smoothened signaling pathway	28	0.1376	0.126	0.1596	0.0559	1.04911	0.088069
GO:0007265	Ras protein signal transduction	13	0.0822	0.0571	0.0825	0.0755	0.0886656	0.364351
GO:0007268	synaptic transmission	25	0.0443	0.0326	0.0338	0.029	0.153165	0.306672
GO:0007275	multicellular organismal development	45	0.1345	0.1005	0.1357	0.071	0.647767	0.291406
GO:0007286	spermatid development	11	0.2527	0.1767	0.2215	0.1429	0.438278	0.35775
GO:0007346	regulation of mitotic cell cycle	13	0.1066	0.1059	0.1298	0.0866	0.404695	0.00658826
GO:0007368	determination of left/right symmetry	17	0.1741	0.1142	0.1555	0.0771	0.701542	0.421679
GO:0007389	pattern specification process	10	0.2398	0.1628	0.2087	0.1472	0.349106	0.387283
GO:0007409	axonogenesis	23	0.1324	0.1079	0.0989	0.0827	0.17889	0.204623
GO:0007411	axon guidance	33	0.0938	0.0813	0.0717	0.0436	0.497434	0.143019
GO:0007417	central nervous system development	24	0.1193	0.1068	0.1092	0.1061	0.028799	0.110683
GO:0007420	brain development	71	0.1419	0.127	0.1181	0.0792	0.399555	0.110935
GO:0007517	muscle organ development	17	0.1781	0.155	0.1433	0.0997	0.362775	0.13892
GO:0007519	skeletal muscle tissue development	17	0.1614	0.1331	0.14	0.128	0.0896122	0.192785
GO:0007566	embryo implantation	15	0.1387	0.1033	0.1096	0.0705	0.441225	0.294676
GO:0007568	aging	64	0.1445	0.1382	0.1239	0.0892	0.328594	0.0445776
GO:0007584	response to nutrient	21	0.1934	0.1702	0.144	0.1016	0.34877	0.127786
GO:0007595	lactation	13	0.1037	0.0986	0.0958	0.0654	0.38174	0.0504309
GO:0008013	beta-catenin binding	28	0.1464	0.1243	0.1178	0.0999	0.164819	0.163645
GO:0008022	protein C-terminus binding	88	0.1509	0.1391	0.1457	0.0964	0.413044	0.0814243
GO:0008023	transcription elongation factor complex	16	0.2199	0.1606	0.1442	0.1352	0.0644461	0.314256
GO:0008033	tRNA processing	19	0.2476	0.1694	0.2277	0.1471	0.436916	0.379552
GO:0008076	voltage-gated potassium channel complex	10	0.0511	0.0352	0.073	0.0326	0.806147	0.372738
GO:0008089	anterograde axon cargo transport	10	0.104	0.0564	0.0426	0.0338	0.231393	0.611922
GO:0008092	cytoskeletal protein binding	207	0.1118	0.1101	0.0892	0.0693	0.252436	0.0153225
GO:0008094	DNA-dependent ATPase activity	17	0.1545	0.1052	0.1842	0.0755	0.891889	0.384331
GO:0008104	protein localization	33	0.1102	0.1089	0.0885	0.0663	0.288813	0.0118669
GO:0008134	transcription factor binding	226	0.1151	0.1123	0.0994	0.0814	0.199777	0.0246275
GO:0008135	translation factor activity, RNA binding	37	0.1906	0.1534	0.0974	0.0928	0.0483796	0.217128
GO:0008137	NADH dehydrogenase (ubiquinone) activity	10	0.1913	0.1055	0.1833	0.1078	0.530846	0.595132
GO:0008138	protein tyrosine/serine/threonine phosphatase activity	17	0.1667	0.1412	0.21	0.0951	0.792179	0.166018
GO:0008144	drug binding	27	0.0748	0.0603	0.0565	0.0357	0.45909	0.215486
GO:0008150	biological_process	5395	0.148	0.1335	0.1318	0.0957	0.320067	0.103111
GO:0008152	metabolic process	194	0.1135	0.0942	0.1033	0.0669	0.434438	0.186383
GO:0008168	methyltransferase activity	77	0.1683	0.1384	0.1685	0.1223	0.320459	0.1956
GO:0008198	ferrous iron binding	13	0.1511	0.1478	0.1077	0.0909	0.16959	0.0220819
GO:0008217	regulation of blood pressure	11	0.2265	0.2153	0.1017	0.0817	0.218973	0.0507125
GO:0008219	cell death	225	0.122	0.1135	0.0981	0.0775	0.235709	0.0722182
GO:0008233	peptidase activity	172	0.1379	0.1258	0.1116	0.0876	0.24214	0.0918354
GO:0008237	metallopeptidase activity	19	0.1075	0.0656	0.0903	0.0701	0.253215	0.493915
GO:0008270	zinc ion binding	362	0.1398	0.1209	0.1155	0.0925	0.222062	0.145249
GO:0008283	cell proliferation	180	0.147	0.1352	0.115	0.0963	0.177464	0.0836774
GO:0008284	positive regulation of cell proliferation	106	0.1189	0.1021	0.1052	0.0842	0.222668	0.15233
GO:0008289	lipid binding	152	0.1333	0.1041	0.1049	0.0685	0.426174	0.24725
GO:0008333	endosome to lysosome transport	22	0.1018	0.0872	0.0737	0.0664	0.104306	0.154806
GO:0008344	adult locomotory behavior	13	0.1444	0.0586	0.091	0.0706	0.253829	0.901853
GO:0008353	RNA polymerase II carboxy-terminal domain kinase activity	12	0.0823	0.0684	0.1568	0.0384	1.40691	0.184998
GO:0008380	RNA splicing	71	0.0989	0.0915	0.0791	0.0513	0.433022	0.0777703
GO:0008408	3'-5' exonuclease activity	13	0.1613	0.1562	0.0942	0.0904	0.0411759	0.0321287
GO:0008544	epidermis development	13	0.128	0.1105	0.1203	0.0757	0.46321	0.147015
GO:0008584	male gonad development	21	0.1446	0.0946	0.1031	0.0762	0.302338	0.424314
GO:0009055	electron carrier activity	17	0.1959	0.1464	0.1277	0.1213	0.0514169	0.291262
GO:0009056	catabolic process	435	0.1458	0.1262	0.1046	0.0856	0.200458	0.144368
GO:0009058	biosynthetic process	1059	0.1346	0.1222	0.1164	0.0852	0.312031	0.0966484
GO:0009408	response to heat	15	0.1243	0.0894	0.1003	0.0916	0.0907344	0.329577
GO:0009411	response to UV	25	0.1827	0.1455	0.158	0.084	0.631778	0.227669
GO:0009566	fertilization	11	0.117	0.0984	0.2592	0.0762	1.22424	0.173133
GO:0009612	response to mechanical stimulus	12	0.1652	0.1253	0.1724	0.1716	0.00465117	0.276446
GO:0009615	response to virus	23	0.1719	0.1524	0.1338	0.096	0.331998	0.120404
GO:0009636	response to toxic substance	25	0.1402	0.1016	0.1035	0.0708	0.379713	0.322026
GO:0009725	response to hormone	29	0.1453	0.1187	0.1098	0.0816	0.296831	0.202201
GO:0009790	embryo development	242	0.1067	0.1033	0.1526	0.0737	0.727817	0.0323838
GO:0009791	post-embryonic development	32	0.1051	0.083	0.0622	0.0574	0.0803107	0.236072
GO:0009887	organ morphogenesis	24	0.0776	0.0576	0.1313	0.0508	0.949588	0.298045
GO:0009952	anterior/posterior pattern specification	17	0.0613	0.0571	0.0677	0.0362	0.626027	0.0709757
GO:0009953	dorsal/ventral pattern formation	13	0.1137	0.0786	0.1474	0.0505	1.07118	0.369192
GO:0009986	cell surface	178	0.1321	0.1249	0.1824	0.0879	0.730002	0.0560458
GO:0009987	cellular process	14	0.1084	0.0937	0.0738	0.0674	0.0907137	0.14573
GO:0010035	response to inorganic substance	12	0.1462	0.1405	0.1077	0.0926	0.15106	0.0397681
GO:0010288	response to lead ion	10	0.1294	0.1247	0.1268	0.0739	0.539898	0.0369975
GO:0010501	RNA secondary structure unwinding	24	0.113	0.0985	0.0875	0.0628	0.331684	0.137331
GO:0010506	regulation of autophagy	12	0.067	0.0471	0.0486	0.0468	0.0377403	0.35242
GO:0010508	positive regulation of autophagy	20	0.1769	0.1355	0.1211	0.0782	0.437347	0.266613
GO:0010595	positive regulation of endothelial cell migration	18	0.1179	0.1123	0.1324	0.0786	0.521456	0.0486629
GO:0010628	positive regulation of gene expression	65	0.1051	0.1013	0.0872	0.0609	0.358971	0.0368259
GO:0010629	negative regulation of gene expression	53	0.1511	0.1401	0.103	0.0899	0.136031	0.0755854
GO:0010923	negative regulation of phosphatase activity	29	0.1642	0.117	0.135	0.105	0.251314	0.338911
GO:0010951	negative regulation of endopeptidase activity	19	0.1498	0.1392	0.1384	0.1155	0.180878	0.0733893
GO:0010977	negative regulation of neuron projection development	20	0.1526	0.1145	0.1335	0.0759	0.564685	0.287245
GO:0012505	endomembrane system	40	0.102	0.095	0.0801	0.0556	0.365093	0.0710959
GO:0012506	vesicle membrane	11	0.1018	0.0609	0.0502	0.0374	0.294344	0.513777
GO:0014003	oligodendrocyte development	14	0.0754	0.0599	0.0737	0.0723	0.0191787	0.230131
GO:0014068	positive regulation of phosphatidylinositol 3-kinase signaling	19	0.1316	0.1301	0.1414	0.0938	0.410428	0.0114636
GO:0014070	response to organic cyclic compound	42	0.1308	0.1179	0.132	0.0705	0.627189	0.103833
GO:0014704	intercalated disc	12	0.0486	0.0404	0.0362	0.03	0.187862	0.184794
GO:0014823	response to activity	10	0.145	0.1334	0.1356	0.0893	0.417708	0.0833816
GO:0015030	Cajal body	36	0.2058	0.15	0.167	0.1171	0.354966	0.31627
GO:0015031	protein transport	133	0.1568	0.1226	0.116	0.0891	0.263831	0.246044
GO:0015035	protein disulfide oxidoreductase activity	12	0.2032	0.1402	0.1526	0.0596	0.940165	0.371121
GO:0015095	magnesium ion transmembrane transporter activity	10	0.1127	0.0777	0.1129	0.0492	0.830609	0.371874
GO:0015293	symporter activity	12	0.1624	0.1415	0.1755	0.0975	0.587787	0.137763
GO:0015485	cholesterol binding	17	0.1618	0.081	0.1551	0.0658	0.85745	0.691912
GO:0015630	microtubule cytoskeleton	71	0.1651	0.1407	0.1456	0.088	0.503526	0.159921
GO:0015813	L-glutamate transport	10	0.0712	0.0477	0.0817	0.0372	0.786745	0.400561
GO:0015935	small ribosomal subunit	12	0.0267	0.0084	0.0512	0.0101	1.6232	1.15643
GO:0016020	membrane	1135	0.1056	0.0927	0.0891	0.0666	0.291055	0.13029
GO:0016021	integral component of membrane	902	0.1442	0.1233	0.1423	0.092	0.436149	0.156581
GO:0016042	lipid catabolic process	17	0.1532	0.1496	0.1068	0.0888	0.184571	0.0237792
GO:0016049	cell growth	17	0.0675	0.0658	0.0469	0.0451	0.0391354	0.0255078
GO:0016055	Wnt signaling pathway	55	0.0736	0.0606	0.0724	0.0504	0.362215	0.19435
GO:0016192	vesicle-mediated transport	305	0.1161	0.1043	0.0944	0.0664	0.351844	0.107181
GO:0016197	endosomal transport	35	0.1225	0.1183	0.075	0.0651	0.141564	0.0348873
GO:0016235	aggresome	10	0.1294	0.0977	0.0765	0.0644	0.172177	0.281007
GO:0016301	kinase activity	216	0.0995	0.099	0.0863	0.066	0.268175	0.00503779
GO:0016310	phosphorylation	46	0.0746	0.0716	0.0747	0.0594	0.229186	0.0410454
GO:0016324	apical plasma membrane	52	0.1269	0.1246	0.1024	0.0684	0.403514	0.0182908
GO:0016328	lateral plasma membrane	17	0.1165	0.0785	0.4033	0.0721	1.72163	0.394793
GO:0016337	single organismal cell-cell adhesion	37	0.1533	0.121	0.366	0.0987	1.31055	0.236606
GO:0016358	dendrite development	11	0.1568	0.1238	0.121	0.1064	0.128585	0.236304
GO:0016409	palmitoyltransferase activity	19	0.1456	0.0852	0.0953	0.0473	0.70052	0.535862
GO:0016485	protein processing	17	0.0923	0.0679	0.0978	0.0683	0.359015	0.307008
GO:0016491	oxidoreductase activity	235	0.18	0.1449	0.1246	0.0987	0.233024	0.216913
GO:0016525	negative regulation of angiogenesis	24	0.0962	0.0938	0.0808	0.0635	0.240937	0.0252645
GO:0016529	sarcoplasmic reticulum	13	0.0891	0.0659	0.0777	0.0475	0.492126	0.301621
GO:0016567	protein ubiquitination	145	0.1107	0.0902	0.0892	0.0777	0.138026	0.204794
GO:0016568	chromatin modification	30	0.1091	0.101	0.1339	0.0851	0.453266	0.0771444
GO:0016578	histone deubiquitination	10	0.1342	0.1229	0.0953	0.0808	0.165053	0.0879602
GO:0016579	protein deubiquitination	39	0.1485	0.1278	0.0962	0.0694	0.326542	0.150118
GO:0016592	mediator complex	16	0.0838	0.0554	0.0683	0.0626	0.0871445	0.413853
GO:0016607	nuclear speck	89	0.1068	0.0939	0.0877	0.0725	0.190335	0.128728
GO:0016746	transferase activity, transferring acyl groups	80	0.1384	0.1171	0.1481	0.0728	0.710172	0.16712
GO:0016757	transferase activity, transferring glycosyl groups	85	0.1368	0.0964	0.1009	0.0773	0.266436	0.350014
GO:0016765	transferase activity, transferring alkyl or aryl (other than methyl) groups	21	0.1641	0.1523	0.1503	0.113	0.285245	0.0746237
GO:0016779	nucleotidyltransferase activity	35	0.1445	0.123	0.1158	0.0809	0.358651	0.161095
GO:0016787	hydrolase activity	37	0.1924	0.0935	0.1446	0.1085	0.287221	0.721615
GO:0016791	phosphatase activity	82	0.1362	0.1262	0.126	0.1001	0.230112	0.0762564
GO:0016798	hydrolase activity, acting on glycosyl bonds	39	0.1963	0.1705	0.1875	0.1268	0.391168	0.140909
GO:0016829	lyase activity	73	0.1741	0.1187	0.1194	0.0905	0.277129	0.383031
GO:0016853	isomerase activity	70	0.1849	0.1218	0.1067	0.0885	0.187019	0.417435
GO:0016874	ligase activity	172	0.1371	0.123	0.1022	0.0814	0.227556	0.108526
GO:0016887	ATPase activity	159	0.1028	0.0994	0.1107	0.0672	0.499151	0.0336332
GO:0016922	ligand-dependent nuclear receptor binding	13	0.1104	0.1069	0.1497	0.0885	0.525631	0.0322163
GO:0016925	protein sumoylation	12	0.236	0.178	0.0973	0.091	0.0669395	0.282048
GO:0017016	Ras GTPase binding	10	0.0634	0.0462	0.0567	0.0336	0.523248	0.316484
GO:0017119	Golgi transport complex	10	0.1732	0.1326	0.1387	0.1086	0.244642	0.26711
GO:0017124	SH3 domain binding	46	0.1293	0.1066	0.1044	0.0827	0.23301	0.193052
GO:0017137	Rab GTPase binding	38	0.1238	0.1015	0.0702	0.0648	0.0800427	0.198609
GO:0017148	negative regulation of translation	26	0.1306	0.0926	0.1073	0.0826	0.261619	0.34385
GO:0017158	regulation of calcium ion-dependent exocytosis	10	0.0691	0.0664	0.1108	0.0464	0.870427	0.0398577
GO:0017166	vinculin binding	12	0.1222	0.0735	0.0854	0.0694	0.207459	0.508374
GO:0018107	peptidyl-threonine phosphorylation	14	0.0394	0.0311	0.0468	0.0269	0.553757	0.236558
GO:0018279	protein N-linked glycosylation via asparagine	12	0.0357	0.019	0.0239	0.0206	0.148587	0.630712
GO:0018345	protein palmitoylation	19	0.1336	0.0815	0.055	0.0459	0.180868	0.494247
GO:0019003	GDP binding	32	0.1168	0.0382	0.0824	0.0234	1.25885	1.11763
GO:0019706	protein-cysteine S-palmitoyltransferase activity	15	0.159	0.0908	0.1169	0.0533	0.785383	0.560245
GO:0019838	growth factor binding	10	0.096	0.0914	0.1212	0.1167	0.0378355	0.0491027
GO:0019843	rRNA binding	23	0.2634	0.1906	0.1408	0.1072	0.272644	0.323497
GO:0019898	extrinsic component of membrane	41	0.1472	0.1365	0.0994	0.0795	0.223395	0.0754676
GO:0019899	enzyme binding	519	0.1096	0.1058	0.1198	0.0722	0.506384	0.0352869
GO:0019900	kinase binding	29	0.1016	0.101	0.0968	0.0586	0.501912	0.00592302
GO:0019901	protein kinase binding	177	0.1283	0.1144	0.2354	0.0796	1.08427	0.11467
GO:0019902	phosphatase binding	19	0.1522	0.0965	0.1058	0.0856	0.211865	0.455652
GO:0019903	protein phosphatase binding	49	0.0875	0.0824	0.0977	0.0699	0.334836	0.0600534
GO:0019904	protein domain specific binding	92	0.1005	0.0781	0.2773	0.0661	1.43393	0.252168
GO:0020037	heme binding	35	0.1579	0.1519	0.1214	0.0931	0.265417	0.0387395
GO:0021766	hippocampus development	15	0.1721	0.1443	0.1519	0.1064	0.356017	0.176181
GO:0021772	olfactory bulb development	11	0.1283	0.1213	0.0823	0.0583	0.344769	0.0561045
GO:0021987	cerebral cortex development	20	0.1644	0.1513	0.1407	0.1015	0.326571	0.0830379
GO:0022008	neurogenesis	11	0.1237	0.1111	0.125	0.0934	0.291422	0.107429
GO:0022618	ribonucleoprotein complex assembly	60	0.1071	0.0917	0.0917	0.0668	0.316819	0.155241
GO:0022624	proteasome accessory complex	11	0.026	0.0127	0.0355	0.016	0.796944	0.716495
GO:0022625	cytosolic large ribosomal subunit	24	0.0733	0.0094	0.017	0.0109	0.444451	2.05385
GO:0022627	cytosolic small ribosomal subunit	28	0.0757	0.0438	0.0431	0.0198	0.777841	0.547144
GO:0023014	signal transduction by phosphorylation	13	0.0692	0.0558	0.0678	0.0321	0.747706	0.215227
GO:0030014	CCR4-NOT complex	12	0.0759	0.0723	0.1589	0.0448	1.26607	0.0485926
GO:0030017	sarcomere	15	0.0815	0.0716	0.0546	0.0523	0.0430375	0.129508
GO:0030018	Z disc	35	0.1626	0.1516	0.1348	0.1059	0.241297	0.0700477
GO:0030133	transport vesicle	28	0.1596	0.1171	0.1865	0.1152	0.481761	0.309642
GO:0030136	clathrin-coated vesicle	23	0.1126	0.0911	0.0987	0.0791	0.221372	0.211884
GO:0030145	manganese ion binding	18	0.1966	0.1234	0.1173	0.0839	0.335109	0.46574
GO:0030155	regulation of cell adhesion	12	0.1976	0.1515	0.5039	0.1	1.61721	0.265659
GO:0030170	pyridoxal phosphate binding	28	0.1354	0.1057	0.1038	0.0766	0.303869	0.247628
GO:0030175	filopodium	28	0.1232	0.1018	0.0852	0.0785	0.0819028	0.190799
GO:0030176	integral component of endoplasmic reticulum membrane	36	0.1094	0.0995	0.1072	0.0653	0.495704	0.0948532
GO:0030177	positive regulation of Wnt signaling pathway	10	0.2082	0.1001	0.105	0.0946	0.104303	0.732329
GO:0030198	extracellular matrix organization	77	0.1232	0.1169	0.1705	0.081	0.744286	0.0524902
GO:0030199	collagen fibril organization	10	0.1111	0.078	0.0684	0.0577	0.170116	0.353722
GO:0030216	keratinocyte differentiation	12	0.144	0.088	0.1394	0.0829	0.519712	0.492476
GO:0030246	carbohydrate binding	38	0.1389	0.121	0.3	0.0782	1.34451	0.137964
GO:0030282	bone mineralization	10	0.1578	0.1158	0.126	0.077	0.492476	0.309464
GO:0030295	protein kinase activator activity	10	0.0993	0.0948	0.0647	0.039	0.5062	0.0463762
GO:0030307	positive regulation of cell growth	36	0.0886	0.059	0.0832	0.072	0.144581	0.406594
GO:0030308	negative regulation of cell growth	46	0.1486	0.1075	0.1289	0.1171	0.0960086	0.323767
GO:0030324	lung development	23	0.1512	0.1146	0.1068	0.0812	0.274043	0.277156
GO:0030326	embryonic limb morphogenesis	10	0.1693	0.1551	0.2198	0.1201	0.604393	0.0876022
GO:0030331	estrogen receptor binding	15	0.1415	0.1005	0.1401	0.0695	0.70103	0.342142
GO:0030332	cyclin binding	15	0.1	0.0792	0.1031	0.0501	0.721678	0.233194
GO:0030334	regulation of cell migration	15	0.1339	0.0982	0.1264	0.0954	0.281373	0.310087
GO:0030374	ligand-dependent nuclear receptor transcription coactivator activity	27	0.1471	0.0986	0.1098	0.0898	0.201076	0.400041
GO:0030424	axon	104	0.1011	0.0966	0.1218	0.0585	0.733354	0.0455314
GO:0030426	growth cone	36	0.1054	0.1025	0.1375	0.0695	0.682297	0.0278998
GO:0030433	ER-associated ubiquitin-dependent protein catabolic process	32	0.1128	0.0972	0.0613	0.056	0.0904282	0.148846
GO:0030496	midbody	62	0.1018	0.089	0.1065	0.0649	0.495297	0.134374
GO:0030521	androgen receptor signaling pathway	15	0.1106	0.0836	0.093	0.0823	0.122228	0.279877
GO:0030529	ribonucleoprotein complex	60	0.0933	0.0885	0.0642	0.0602	0.0643309	0.0528176
GO:0030544	Hsp70 protein binding	13	0.14	0.0862	0.1162	0.0961	0.189924	0.484972
GO:0030659	cytoplasmic vesicle membrane	36	0.1206	0.0972	0.0913	0.0692	0.27715	0.215709
GO:0030672	synaptic vesicle membrane	26	0.0624	0.0492	0.0709	0.0513	0.32358	0.237672
GO:0030705	cytoskeleton-dependent intracellular transport	34	0.0977	0.0837	0.0845	0.0483	0.55932	0.154663
GO:0030838	positive regulation of actin filament polymerization	11	0.0492	0.033	0.0467	0.0324	0.365586	0.399386
GO:0030855	epithelial cell differentiation	17	0.2259	0.2024	0.1541	0.1267	0.19578	0.109846
GO:0030897	HOPS complex	11	0.0608	0.0333	0.0359	0.029	0.213441	0.602032
GO:0030971	receptor tyrosine kinase binding	18	0.0793	0.0766	0.0795	0.0569	0.334462	0.0346411
GO:0031011	Ino80 complex	17	0.1238	0.0647	0.0828	0.047	0.56628	0.648906
GO:0031047	gene silencing by RNA	11	0.0648	0.0506	0.1661	0.0503	1.19458	0.247354
GO:0031072	heat shock protein binding	26	0.0935	0.0875	0.0649	0.0533	0.196911	0.0663226
GO:0031122	cytoplasmic microtubule organization	16	0.1258	0.1071	0.1226	0.1124	0.0868631	0.16093
GO:0031146	SCF-dependent proteasomal ubiquitin-dependent protein catabolic process	13	0.1753	0.1344	0.1541	0.0862	0.580932	0.265678
GO:0031201	SNARE complex	27	0.1664	0.1018	0.0806	0.0684	0.164126	0.491384
GO:0031234	extrinsic component of cytoplasmic side of plasma membrane	19	0.0835	0.0728	0.0766	0.0462	0.505617	0.137131
GO:0031252	cell leading edge	13	0.0566	0.038	0.0707	0.0391	0.592323	0.398423
GO:0031334	positive regulation of protein complex assembly	10	0.0688	0.0619	0.0902	0.0827	0.0868098	0.105684
GO:0031369	translation initiation factor binding	11	0.0814	0.0589	0.0494	0.0478	0.0329248	0.323534
GO:0031397	negative regulation of protein ubiquitination	19	0.1057	0.0831	0.0732	0.0645	0.12653	0.24056
GO:0031463	Cul3-RING ubiquitin ligase complex	21	0.0397	0.0234	0.056	0.0233	0.876898	0.528615
GO:0031514	motile cilium	15	0.2372	0.1633	0.1332	0.107	0.219023	0.373315
GO:0031526	brush border membrane	10	0.1021	0.0963	0.0913	0.0394	0.840385	0.0584844
GO:0031593	polyubiquitin binding	14	0.1376	0.1087	0.158	0.0875	0.590956	0.235759
GO:0031594	neuromuscular junction	25	0.0797	0.0551	0.0934	0.0666	0.338187	0.36912
GO:0031623	receptor internalization	14	0.0982	0.0707	0.0704	0.0586	0.183459	0.328561
GO:0031648	protein destabilization	18	0.136	0.1102	0.151	0.0872	0.549076	0.210358
GO:0031663	lipopolysaccharide-mediated signaling pathway	13	0.2074	0.1995	0.1257	0.1228	0.0233411	0.0388351
GO:0031667	response to nutrient levels	11	0.1434	0.1364	0.2024	0.1032	0.673577	0.0500462
GO:0031674	I band	13	0.1263	0.1123	0.1348	0.0764	0.56781	0.117486
GO:0031902	late endosome membrane	42	0.1052	0.0954	0.0814	0.0627	0.261014	0.0977847
GO:0031965	nuclear membrane	114	0.1912	0.1689	0.1319	0.1089	0.191614	0.124013
GO:0031966	mitochondrial membrane	46	0.1767	0.1479	0.1186	0.1014	0.156683	0.177917
GO:0031982	vesicle	68	0.0989	0.0957	0.0883	0.0714	0.212442	0.0328909
GO:0031985	Golgi cisterna	10	0.0768	0.0613	0.0709	0.0557	0.24129	0.225425
GO:0032091	negative regulation of protein binding	23	0.0749	0.0733	0.108	0.0551	0.672982	0.0215933
GO:0032092	positive regulation of protein binding	22	0.1118	0.0961	0.3651	0.0812	1.50326	0.151322
GO:0032182	ubiquitin-like protein binding	36	0.0985	0.0922	0.0748	0.0686	0.0865254	0.0660964
GO:0032259	methylation	32	0.2209	0.1758	0.2231	0.1632	0.312644	0.228363
GO:0032266	phosphatidylinositol-3-phosphate binding	17	0.2918	0.1645	0.1628	0.1303	0.222683	0.573158
GO:0032281	alpha-amino-3-hydroxy-5-methyl-4-isoxazolepropionic acid selective glutamate receptor complex	11	0.0479	0.0283	0.0239	0.023	0.0383842	0.526254
GO:0032355	response to estradiol	32	0.1395	0.1276	0.115	0.0907	0.237375	0.0891642
GO:0032391	photoreceptor connecting cilium	12	0.1998	0.1891	0.1511	0.0772	0.671542	0.0550409
GO:0032403	protein complex binding	99	0.1318	0.0779	0.0829	0.0681	0.196658	0.52586
GO:0032436	positive regulation of proteasomal ubiquitin-dependent protein catabolic process	21	0.126	0.1065	0.0924	0.0848	0.0858314	0.168137
GO:0032496	response to lipopolysaccharide	37	0.1579	0.1188	0.1131	0.096	0.163924	0.284521
GO:0032508	DNA duplex unwinding	20	0.1492	0.1345	0.1152	0.089	0.258033	0.103723
GO:0032526	response to retinoic acid	13	0.1932	0.1395	0.1839	0.1489	0.211117	0.325661
GO:0032543	mitochondrial translation	12	0.3966	0.1974	0.3165	0.2007	0.455512	0.697696
GO:0032580	Golgi cisterna membrane	27	0.107	0.0701	0.0882	0.0672	0.271934	0.422906
GO:0032587	ruffle membrane	22	0.1249	0.0958	0.0933	0.0674	0.325175	0.265251
GO:0032588	trans-Golgi network membrane	14	0.0961	0.0352	0.0302	0.0282	0.0685199	1.00434
GO:0032720	negative regulation of tumor necrosis factor production	12	0.2196	0.217	0.197	0.1416	0.330198	0.0119104
GO:0032797	SMN complex	11	0.284	0.2375	0.2134	0.1641	0.262692	0.178807
GO:0032839	dendrite cytoplasm	10	0.107	0.0795	0.0579	0.0355	0.489185	0.297072
GO:0032868	response to insulin	18	0.1312	0.1008	0.0737	0.0619	0.174483	0.263585
GO:0032870	cellular response to hormone stimulus	14	0.0849	0.078	0.0746	0.0733	0.0175799	0.0847653
GO:0032886	regulation of microtubule-based process	10	0.1288	0.09	0.1559	0.0831	0.62917	0.358451
GO:0032981	mitochondrial respiratory chain complex I assembly	19	0.2507	0.1714	0.1843	0.1678	0.0937921	0.380257
GO:0032993	protein-DNA complex	11	0.0708	0.0424	0.0673	0.0479	0.340045	0.512711
GO:0033116	endoplasmic reticulum-Golgi intermediate compartment membrane	15	0.1336	0.1233	0.1272	0.1141	0.108685	0.0802299
GO:0033120	positive regulation of RNA splicing	13	0.1622	0.1071	0.1553	0.0744	0.735903	0.415067
GO:0033137	negative regulation of peptidyl-serine phosphorylation	17	0.2304	0.2245	0.1459	0.1315	0.103915	0.0259412
GO:0033276	transcription factor TFTC complex	12	0.1316	0.0402	0.0539	0.0393	0.315906	1.1859
GO:0034045	pre-autophagosomal structure membrane	10	0.2635	0.1531	0.1807	0.1244	0.373336	0.542962
GO:0034097	response to cytokine	26	0.1008	0.0832	0.0974	0.0864	0.119839	0.191891
GO:0034220	ion transmembrane transport	18	0.0777	0.0719	0.0955	0.0554	0.544547	0.077579
GO:0034260	negative regulation of GTPase activity	14	0.1428	0.1318	0.1174	0.0789	0.397406	0.0801594
GO:0034330	cell junction organization	27	0.1388	0.1182	0.1176	0.1175	0.000850702	0.160656
GO:0034389	lipid particle organization	10	0.196	0.0974	0.1122	0.0661	0.529114	0.699288
GO:0034446	substrate adhesion-dependent cell spreading	14	0.1232	0.1038	0.0924	0.0688	0.294923	0.171343
GO:0034599	cellular response to oxidative stress	26	0.188	0.1677	0.1545	0.0886	0.556062	0.114265
GO:0034612	response to tumor necrosis factor	17	0.1771	0.1299	0.1145	0.0925	0.213366	0.30995
GO:0034613	cellular protein localization	23	0.1032	0.1001	0.1397	0.0549	0.933984	0.0304992
GO:0034641	cellular nitrogen compound metabolic process	1113	0.1319	0.1227	0.1213	0.0893	0.306265	0.0723017
GO:0034655	nucleobase-containing compound catabolic process	80	0.1445	0.1102	0.1166	0.0941	0.214391	0.270983
GO:0034704	calcium channel complex	12	0.1676	0.1459	0.1831	0.0863	0.752203	0.138659
GO:0034707	chloride channel complex	14	0.0869	0.0806	0.0556	0.038	0.380597	0.0752594
GO:0034765	regulation of ion transmembrane transport	21	0.046	0.0318	0.0665	0.0332	0.694652	0.369175
GO:0035024	negative regulation of Rho protein signal transduction	12	0.1332	0.1	0.1189	0.0881	0.29981	0.286682
GO:0035098	ESC/E(Z) complex	13	0.0801	0.0623	0.1979	0.0304	1.87332	0.251314
GO:0035145	exon-exon junction complex	11	0.1876	0.1539	0.1275	0.0974	0.26929	0.198009
GO:0035327	transcriptionally active chromatin	15	0.1767	0.1429	0.1242	0.1141	0.0848179	0.212308
GO:0035690	cellular response to drug	19	0.2017	0.1877	0.1925	0.1752	0.094168	0.0719365
GO:0035869	ciliary transition zone	12	0.2947	0.1786	0.1806	0.1646	0.0927664	0.500809
GO:0035914	skeletal muscle cell differentiation	20	0.1123	0.0947	0.0881	0.0743	0.170362	0.17046
GO:0036064	ciliary basal body	44	0.1943	0.1767	0.1395	0.1002	0.330896	0.09495
GO:0040008	regulation of growth	21	0.1295	0.1066	0.119	0.049	0.887303	0.194597
GO:0040018	positive regulation of multicellular organism growth	13	0.1482	0.1198	0.116	0.107	0.0807614	0.212739
GO:0042060	wound healing	20	0.1032	0.0929	0.0756	0.0677	0.11037	0.105145
GO:0042110	T cell activation	12	0.1629	0.0638	0.0785	0.0574	0.313054	0.937383
GO:0042149	cellular response to glucose starvation	14	0.1189	0.0916	0.0672	0.0496	0.303682	0.260852
GO:0042176	regulation of protein catabolic process	10	0.1109	0.0583	0.1113	0.0662	0.519549	0.643027
GO:0042254	ribosome biogenesis	101	0.1797	0.1416	0.1283	0.1089	0.163941	0.238283
GO:0042383	sarcolemma	29	0.158	0.1195	0.1478	0.108	0.313729	0.279279
GO:0042384	cilium assembly	49	0.211	0.1508	0.1434	0.1054	0.307875	0.335904
GO:0042391	regulation of membrane potential	15	0.0732	0.0716	0.0569	0.0477	0.176364	0.0221003
GO:0042475	odontogenesis of dentin-containing tooth	10	0.0951	0.0797	0.0772	0.0756	0.0209432	0.176659
GO:0042493	response to drug	92	0.1217	0.114	0.0969	0.0677	0.358593	0.0653606
GO:0042542	response to hydrogen peroxide	22	0.1888	0.1232	0.1227	0.0771	0.464639	0.426879
GO:0042552	myelination	16	0.1156	0.0982	0.1345	0.1112	0.190234	0.16313
GO:0042572	retinol metabolic process	10	0.1679	0.0982	0.0949	0.0716	0.281729	0.536362
GO:0042626	ATPase activity, coupled to transmembrane movement of substances	13	0.1256	0.1121	0.0953	0.0703	0.304258	0.113711
GO:0042645	mitochondrial nucleoid	25	0.1923	0.174	0.1538	0.087	0.569745	0.100001
GO:0042692	muscle cell differentiation	10	0.0896	0.0848	0.2186	0.0889	0.899731	0.0550598
GO:0042742	defense response to bacterium	11	0.2651	0.2293	0.163	0.1141	0.356675	0.145076
GO:0042800	histone methyltransferase activity (H3-K4 specific)	13	0.0999	0.0725	0.075	0.0558	0.295714	0.320583
GO:0043010	camera-type eye development	20	0.1084	0.0687	0.0769	0.0648	0.1712	0.456079
GO:0043014	alpha-tubulin binding	13	0.1012	0.0795	0.0796	0.041	0.663442	0.241342
GO:0043044	ATP-dependent chromatin remodeling	11	0.0151	0.0122	0.0417	0.0272	0.427284	0.213259
GO:0043065	positive regulation of apoptotic process	107	0.1174	0.112	0.118	0.0834	0.347036	0.047088
GO:0043085	positive regulation of catalytic activity	25	0.1348	0.1166	0.0902	0.0546	0.501996	0.145043
GO:0043086	negative regulation of catalytic activity	18	0.1284	0.0897	0.116	0.0691	0.518035	0.35868
GO:0043087	regulation of GTPase activity	24	0.0874	0.0753	0.0532	0.0488	0.0863281	0.149015
GO:0043123	positive regulation of I-kappaB kinase/NF-kappaB signaling	77	0.1391	0.1342	0.1163	0.0882	0.276566	0.0358619
GO:0043154	negative regulation of cysteine-type endopeptidase activity involved in apoptotic process	24	0.1366	0.1072	0.0948	0.0702	0.300421	0.242361
GO:0043167	ion binding	1435	0.1286	0.1181	0.1085	0.0808	0.294773	0.0851751
GO:0043198	dendritic shaft	15	0.1314	0.0877	0.0956	0.0806	0.170674	0.404324
GO:0043200	response to amino acid	10	0.0404	0.0292	0.0586	0.0276	0.752919	0.324661
GO:0043209	myelin sheath	78	0.0909	0.0878	0.0613	0.049	0.22396	0.0346985
GO:0043226	organelle	3441	0.1403	0.1287	0.1212	0.0889	0.30993	0.0862989
GO:0043231	intracellular membrane-bounded organelle	333	0.1575	0.1442	0.1182	0.0951	0.217449	0.0882242
GO:0043234	protein complex	1170	0.12	0.1103	0.1137	0.0768	0.392359	0.0842878
GO:0043235	receptor complex	42	0.115	0.0892	0.0976	0.083	0.162037	0.254051
GO:0043236	laminin binding	13	0.1546	0.1518	0.2035	0.1114	0.602539	0.0182773
GO:0043392	negative regulation of DNA binding	11	0.1125	0.1019	0.1372	0.0798	0.541916	0.0989613
GO:0043407	negative regulation of MAP kinase activity	23	0.1322	0.1268	0.1036	0.0839	0.210912	0.0417049
GO:0043434	response to peptide hormone	18	0.102	0.066	0.096	0.0838	0.135915	0.435318
GO:0043484	regulation of RNA splicing	10	0.1309	0.0335	0.0456	0.0401	0.128531	1.36289
GO:0043491	protein kinase B signaling	12	0.1705	0.1491	0.1552	0.109	0.353367	0.134118
GO:0043507	positive regulation of JUN kinase activity	12	0.081	0.0483	0.0938	0.0709	0.279894	0.517018
GO:0043531	ADP binding	15	0.0614	0.0353	0.0509	0.0385	0.279205	0.553527
GO:0043565	sequence-specific DNA binding	84	0.0973	0.0864	0.0876	0.0725	0.189194	0.118811
GO:0043588	skin development	16	0.1751	0.1214	0.4898	0.0955	1.63487	0.366266
GO:0043621	protein self-association	19	0.1274	0.1171	0.0869	0.0673	0.255598	0.0843035
GO:0043627	response to estrogen	20	0.1478	0.1266	0.1097	0.0882	0.218142	0.154827
GO:0043967	histone H4 acetylation	16	0.0813	0.0769	0.0364	0.0352	0.0335227	0.0556401
GO:0044212	transcription regulatory region DNA binding	78	0.6301	0.0898	0.118	0.0868	0.307078	1.94829
GO:0044281	small molecule metabolic process	452	0.1508	0.126	0.1178	0.0834	0.34534	0.179673
GO:0044297	cell body	24	0.1237	0.078	0.0818	0.07	0.155782	0.46115
GO:0044344	cellular response to fibroblast growth factor stimulus	10	0.2217	0.1475	0.2512	0.1385	0.595379	0.407497
GO:0044804	nucleophagy	11	0.2573	0.1914	0.1433	0.0959	0.401634	0.295877
GO:0044822	poly(A) RNA binding	829	0.1265	0.1083	0.0962	0.0769	0.223923	0.155337
GO:0045022	early endosome to late endosome transport	13	0.0911	0.0545	0.0906	0.0502	0.590439	0.513757
GO:0045087	innate immune response	50	0.1133	0.1019	0.1136	0.0726	0.447719	0.106047
GO:0045111	intermediate filament cytoskeleton	32	0.1437	0.1357	0.1716	0.0963	0.577698	0.0572812
GO:0045121	membrane raft	69	0.1031	0.0971	0.0861	0.0621	0.326763	0.059958
GO:0045171	intercellular bridge	24	0.1755	0.1482	0.1307	0.1031	0.237205	0.169076
GO:0045184	establishment of protein localization	12	0.1817	0.0809	0.2515	0.0988	0.934345	0.809143
GO:0045214	sarcomere organization	12	0.0804	0.0725	0.0894	0.0393	0.821896	0.103428
GO:0045333	cellular respiration	10	0.3791	0.2126	0.2394	0.1764	0.305382	0.578388
GO:0045445	myoblast differentiation	11	0.0999	0.0667	0.0924	0.0775	0.175849	0.403965
GO:0045454	cell redox homeostasis	33	0.1718	0.1111	0.1234	0.0899	0.316733	0.4359
GO:0045471	response to ethanol	36	0.1642	0.1427	0.1121	0.0844	0.283824	0.140341
GO:0045494	photoreceptor cell maintenance	11	0.3352	0.2306	0.2635	0.1875	0.340275	0.374043
GO:0045599	negative regulation of fat cell differentiation	15	0.15	0.1065	0.0851	0.0806	0.0543284	0.34249
GO:0045662	negative regulation of myoblast differentiation	11	0.1418	0.1166	0.0686	0.0647	0.0585313	0.195668
GO:0045665	negative regulation of neuron differentiation	21	0.1157	0.0913	0.0882	0.0842	0.046412	0.23685
GO:0045732	positive regulation of protein catabolic process	25	0.0773	0.0623	0.0584	0.0425	0.317812	0.215733
GO:0045739	positive regulation of DNA repair	13	0.1627	0.0818	0.0894	0.0579	0.434403	0.687631
GO:0045740	positive regulation of DNA replication	13	0.1117	0.0843	0.0957	0.0766	0.222621	0.281435
GO:0045747	positive regulation of Notch signaling pathway	12	0.0488	0.038	0.065	0.0635	0.0233474	0.250144
GO:0045765	regulation of angiogenesis	12	0.1023	0.0994	0.1174	0.0888	0.2792	0.0287576
GO:0045766	positive regulation of angiogenesis	36	0.1824	0.1665	0.1442	0.1073	0.295573	0.0912068
GO:0045786	negative regulation of cell cycle	16	0.0621	0.0568	0.0738	0.0604	0.20037	0.0892097
GO:0045807	positive regulation of endocytosis	10	0.0502	0.0455	0.0633	0.0621	0.0191393	0.0983027
GO:0045862	positive regulation of proteolysis	11	0.1409	0.1406	0.0722	0.031	0.845453	0.00213144
GO:0045931	positive regulation of mitotic cell cycle	12	0.1817	0.082	0.0935	0.0504	0.61797	0.795638
GO:0046329	negative regulation of JNK cascade	10	0.0983	0.0977	0.1042	0.0378	1.014	0.00612247
GO:0046627	negative regulation of insulin receptor signaling pathway	11	0.1691	0.1608	0.0965	0.0946	0.0198855	0.0503289
GO:0046677	response to antibiotic	17	0.1438	0.1146	0.1415	0.1096	0.255462	0.226976
GO:0046777	protein autophosphorylation	72	0.0903	0.0686	0.0741	0.0542	0.312735	0.274845
GO:0046872	metal ion binding	446	0.1366	0.1316	0.1214	0.0974	0.220265	0.0372899
GO:0047485	protein N-terminus binding	51	0.1142	0.1033	0.1119	0.0958	0.155343	0.100314
GO:0048013	ephrin receptor signaling pathway	13	0.0736	0.0491	0.0455	0.0312	0.377294	0.404786
GO:0048015	phosphatidylinositol-mediated signaling	12	0.1226	0.1154	0.0692	0.0631	0.0922801	0.0605227
GO:0048037	cofactor binding	15	0.1873	0.155	0.1628	0.1019	0.468531	0.189286
GO:0048146	positive regulation of fibroblast proliferation	18	0.1169	0.0879	0.0998	0.0739	0.300455	0.285119
GO:0048167	regulation of synaptic plasticity	12	0.0447	0.0419	0.0355	0.0339	0.0461177	0.0646877
GO:0048365	Rac GTPase binding	16	0.0818	0.0803	0.0605	0.0465	0.263191	0.0185076
GO:0048471	perinuclear region of cytoplasm	290	0.1144	0.1118	0.0966	0.076	0.239845	0.0229895
GO:0048487	beta-tubulin binding	22	0.0991	0.0778	0.0791	0.0663	0.176523	0.241988
GO:0048488	synaptic vesicle endocytosis	10	0.1311	0.0789	0.0793	0.0488	0.485508	0.507779
GO:0048511	rhythmic process	10	0.0758	0.06	0.0517	0.05	0.0334348	0.233754
GO:0048514	blood vessel morphogenesis	12	0.2186	0.1778	0.2062	0.1418	0.374429	0.206584
GO:0048706	embryonic skeletal system development	11	0.0808	0.069	0.1064	0.0428	0.910667	0.15787
GO:0048754	branching morphogenesis of an epithelial tube	11	0.1711	0.1383	0.676	0.1224	1.7089	0.212823
GO:0050661	NADP binding	13	0.1369	0.1297	0.1253	0.0702	0.579363	0.0540266
GO:0050679	positive regulation of epithelial cell proliferation	18	0.1203	0.1045	0.1106	0.0801	0.322644	0.140802
GO:0050681	androgen receptor binding	13	0.1173	0.1079	0.1035	0.0876	0.166791	0.0835299
GO:0050728	negative regulation of inflammatory response	20	0.1361	0.1306	0.1121	0.092	0.197603	0.0412507
GO:0050731	positive regulation of peptidyl-tyrosine phosphorylation	28	0.1023	0.1019	0.0825	0.0765	0.0755076	0.00391773
GO:0050750	low-density lipoprotein particle receptor binding	10	0.0789	0.0563	0.0722	0.0508	0.351544	0.337487
GO:0050772	positive regulation of axonogenesis	12	0.0958	0.082	0.085	0.0411	0.726643	0.155543
GO:0050839	cell adhesion molecule binding	15	0.1166	0.0944	0.1924	0.0777	0.906721	0.211208
GO:0050873	brown fat cell differentiation	10	0.2008	0.133	0.199	0.1041	0.647953	0.41196
GO:0051015	actin filament binding	45	0.066	0.0504	0.0678	0.0455	0.39885	0.269664
GO:0051018	protein kinase A binding	10	0.1814	0.1061	0.1411	0.069	0.715362	0.536322
GO:0051028	mRNA transport	23	0.1755	0.1366	0.1105	0.0955	0.145889	0.250582
GO:0051082	unfolded protein binding	39	0.1236	0.1047	0.0694	0.061	0.129013	0.165951
GO:0051087	chaperone binding	37	0.1394	0.1085	0.1016	0.0852	0.176042	0.250597
GO:0051186	cofactor metabolic process	96	0.1713	0.1365	0.1383	0.093	0.396826	0.227092
GO:0051216	cartilage development	25	0.1763	0.1757	0.4526	0.1319	1.23296	0.00340909
GO:0051225	spindle assembly	12	0.0852	0.0706	0.0843	0.076	0.103649	0.187971
GO:0051259	protein oligomerization	27	0.1013	0.0896	0.0655	0.0578	0.125061	0.122731
GO:0051262	protein tetramerization	19	0.1141	0.0715	0.0692	0.0423	0.492214	0.467378
GO:0051287	NAD binding	19	0.1121	0.0729	0.0677	0.0636	0.0624727	0.430303
GO:0051289	protein homotetramerization	33	0.1641	0.1601	0.1299	0.0866	0.405465	0.0246774
GO:0051297	centrosome organization	15	0.1345	0.0925	0.1273	0.0928	0.3161	0.374356
GO:0051301	cell division	129	0.1083	0.0947	0.0943	0.0791	0.175768	0.134191
GO:0051384	response to glucocorticoid	19	0.1741	0.1402	0.1089	0.1002	0.0832618	0.21656
GO:0051496	positive regulation of stress fiber assembly	16	0.1868	0.1508	0.1741	0.1085	0.47288	0.214084
GO:0051568	histone H3-K4 methylation	14	0.1002	0.0725	0.0751	0.0554	0.304241	0.323582
GO:0051591	response to cAMP	10	0.0869	0.0709	0.0692	0.0611	0.124489	0.203488
GO:0051603	proteolysis involved in cellular protein catabolic process	14	0.1243	0.1008	0.0862	0.064	0.297787	0.20956
GO:0051604	protein maturation	20	0.0717	0.0664	0.0722	0.053	0.309148	0.0767937
GO:0051607	defense response to virus	26	0.1432	0.1206	0.1088	0.0675	0.477384	0.171763
GO:0051721	protein phosphatase 2A binding	14	0.1311	0.0919	0.0815	0.0622	0.270248	0.355259
GO:0051726	regulation of cell cycle	39	0.1031	0.0937	0.0915	0.0749	0.200185	0.0956012
GO:0051775	response to redox state	10	0.1603	0.1275	0.0925	0.0459	0.700744	0.228931
GO:0051865	protein autoubiquitination	27	0.1344	0.1329	0.1062	0.0887	0.180064	0.0112235
GO:0051879	Hsp90 protein binding	14	0.0752	0.0684	0.101	0.029	1.24782	0.0947784
GO:0051881	regulation of mitochondrial membrane potential	18	0.1881	0.171	0.0812	0.0696	0.154151	0.0953102
GO:0051965	positive regulation of synapse assembly	15	0.1458	0.1216	0.1243	0.0672	0.615025	0.181499
GO:0055114	oxidation-reduction process	212	0.1845	0.1549	0.1322	0.1034	0.245711	0.17487
GO:0060021	palate development	13	0.1879	0.1168	0.1521	0.1091	0.332273	0.475447
GO:0060041	retina development in camera-type eye	18	0.1124	0.1104	0.0865	0.0595	0.374168	0.0179538
GO:0060048	cardiac muscle contraction	14	0.1259	0.1026	0.0929	0.0848	0.0912281	0.20465
GO:0060170	ciliary membrane	17	0.2111	0.1466	0.1137	0.1026	0.102725	0.364624
GO:0060173	limb development	11	0.0955	0.0579	0.1002	0.0672	0.399495	0.500409
GO:0060213	positive regulation of nuclear-transcribed mRNA poly(A) tail shortening	10	0.0556	0.0454	0.0816	0.033	0.905322	0.202671
GO:0060271	cilium morphogenesis	31	0.2061	0.1733	0.1555	0.1109	0.338017	0.173337
GO:0060326	cell chemotaxis	12	0.0861	0.0733	0.0572	0.0403	0.350202	0.160949
GO:0060348	bone development	15	0.1049	0.0956	0.106	0.0803	0.277669	0.0928347
GO:0060395	SMAD protein signal transduction	17	0.0924	0.0865	0.1281	0.0559	0.829247	0.0659826
GO:0060548	negative regulation of cell death	23	0.1305	0.0988	0.0863	0.0699	0.210764	0.278276
GO:0061024	membrane organization	179	0.104	0.103	0.0894	0.06	0.398776	0.00966191
GO:0061025	membrane fusion	11	0.1244	0.0661	0.0718	0.0519	0.324566	0.632333
GO:0061028	establishment of endothelial barrier	10	0.1652	0.1251	0.067	0.0317	0.748376	0.278043
GO:0061098	positive regulation of protein tyrosine kinase activity	13	0.188	0.1392	0.1691	0.1132	0.401334	0.30053
GO:0061136	regulation of proteasomal protein catabolic process	30	0.1457	0.1265	0.4732	0.0899	1.66082	0.141307
GO:0065003	macromolecular complex assembly	247	0.119	0.1177	0.1139	0.0758	0.407223	0.0109845
GO:0070059	intrinsic apoptotic signaling pathway in response to endoplasmic reticulum stress	15	0.1067	0.0834	0.0545	0.0421	0.258153	0.246373
GO:0070062	extracellular exosome	1544	0.133	0.1214	0.1237	0.0829	0.400224	0.0912582
GO:0070301	cellular response to hydrogen peroxide	19	0.1819	0.1128	0.1741	0.1125	0.436677	0.477841
GO:0070374	positive regulation of ERK1 and ERK2 cascade	42	0.1484	0.112	0.1209	0.0874	0.324468	0.281412
GO:0070402	NADPH binding	12	0.2191	0.1205	0.1142	0.0912	0.224896	0.597878
GO:0070412	R-SMAD binding	13	0.0852	0.0595	0.081	0.0597	0.305117	0.359025
GO:0070527	platelet aggregation	19	0.0633	0.0559	0.0339	0.0317	0.0670983	0.124321
GO:0070536	protein K63-linked deubiquitination	12	0.0632	0.0589	0.0824	0.0641	0.251141	0.0704632
GO:0070588	calcium ion transmembrane transport	24	0.0736	0.0533	0.2875	0.0513	1.72353	0.322709
GO:0071108	protein K48-linked deubiquitination	12	0.1055	0.0953	0.1028	0.093	0.100186	0.101681
GO:0071230	cellular response to amino acid stimulus	26	0.1353	0.1118	0.0994	0.09	0.0993424	0.190783
GO:0071300	cellular response to retinoic acid	21	0.1765	0.1546	0.0921	0.0645	0.35621	0.13248
GO:0071320	cellular response to cAMP	15	0.2277	0.1991	0.1926	0.0983	0.672591	0.134222
GO:0071347	cellular response to interleukin-1	14	0.1446	0.1337	0.1695	0.1389	0.199099	0.0783728
GO:0071356	cellular response to tumor necrosis factor	22	0.2305	0.192	0.1728	0.16	0.076961	0.182755
GO:0071364	cellular response to epidermal growth factor stimulus	19	0.112	0.1019	0.1039	0.061	0.532555	0.0945069
GO:0071456	cellular response to hypoxia	35	0.1145	0.1058	0.084	0.0672	0.223144	0.0790243
GO:0071479	cellular response to ionizing radiation	15	0.1479	0.1244	0.1475	0.1269	0.150429	0.173034
GO:0071560	cellular response to transforming growth factor beta stimulus	14	0.0744	0.0546	0.0713	0.0511	0.333112	0.309422
GO:0071901	negative regulation of protein serine/threonine kinase activity	11	0.1052	0.0917	0.0769	0.0507	0.41658	0.137341
GO:0072372	primary cilium	25	0.1867	0.1801	0.4573	0.0752	1.80519	0.0359908
GO:0072593	reactive oxygen species metabolic process	14	0.1531	0.1239	0.1527	0.0624	0.89491	0.211617
GO:0072659	protein localization to plasma membrane	22	0.1444	0.1082	0.1022	0.0735	0.329646	0.288606
GO:0072661	protein targeting to plasma membrane	12	0.0609	0.0389	0.0963	0.03	1.16627	0.448239
GO:0072669	tRNA-splicing ligase complex	12	0.0913	0.085	0.0562	0.0546	0.0288829	0.0714995
GO:0080008	Cul4-RING E3 ubiquitin ligase complex	12	0.1028	0.0295	0.0352	0.0336	0.04652	1.2484
GO:0090004	positive regulation of establishment of protein localization to plasma membrane	11	0.0419	0.0324	0.0509	0.0298	0.535355	0.257127
GO:0090090	negative regulation of canonical Wnt signaling pathway	32	0.1246	0.0939	0.1185	0.0964	0.206407	0.282878
GO:0090263	positive regulation of canonical Wnt signaling pathway	25	0.0851	0.0631	0.0961	0.0768	0.224185	0.299106
GO:0090305	nucleic acid phosphodiester bond hydrolysis	22	0.1418	0.1281	0.0969	0.0797	0.19541	0.101606
GO:0097110	scaffold protein binding	11	0.1222	0.0732	0.1787	0.0622	1.05535	0.512464
GO:0097481	neuronal postsynaptic density	18	0.1289	0.1259	0.1046	0.0804	0.263129	0.023549
GO:0097502	mannosylation	10	0.3099	0.1781	0.246	0.2411	0.0201198	0.553904
GO:0097546	ciliary base	10	0.221	0.1517	0.2687	0.1679	0.470227	0.376258
GO:1901215	negative regulation of neuron death	17	0.0937	0.0884	0.0859	0.0622	0.322829	0.0582262
GO:1901998	toxin transport	18	0.0955	0.0663	0.1096	0.0626	0.560072	0.364936
GO:1902188	positive regulation of viral release from host cell	12	0.0378	0.021	0.0194	0.0114	0.53166	0.587787
GO:1902476	chloride transmembrane transport	22	0.0734	0.0643	0.0643	0.0552	0.152597	0.132364
GO:1903543	positive regulation of exosomal secretion	14	0.1913	0.0833	0.0803	0.0664	0.190073	0.831394
GO:1903955	positive regulation of protein targeting to mitochondrion	36	0.0997	0.0589	0.0759	0.0699	0.082351	0.526325
GO:2000114	regulation of establishment of cell polarity	12	0.1808	0.1308	0.1119	0.0985	0.127549	0.323722
GO:2000811	negative regulation of anoikis	10	0.0829	0.0793	0.1084	0.0652	0.508369	0.0443969

## Sheet: Table S3
Table S3. The 35 GO terms with lower dN/dS in subterranean rodent lineages, as indicated by LRTs.
GO terms	GO term names	logLikelihood from one-ratio model	logLikelihood from two-ratio model	ω in background branches	ω in foreground branches	p	p.adjust
GO:0000278	mitotic cell cycle	-30163.3	-30150.8	0.08981	0.04537	5.59506e-07	7.86908e-06
GO:0000737	DNA catabolic process, endonucleolytic	-34744.7	-34732.9	0.29157	0.18939	1.16282e-06	1.51988e-05
GO:0001772	immunological synapse	-48461.9	-48448.5	0.06566	0.03969	2.39376e-07	3.63791e-06
GO:0001836	release of cytochrome c from mitochondria	-20548.6	-20537.8	0.132	0.07406	3.24258e-06	3.7719e-05
GO:0004407	histone deacetylase activity	-30118.9	-30113.6	0.06559	0.04429	0.00107961	0.00606648
GO:0005827	polar microtubule	-35028.7	-35016	0.04766	0.02409	4.41649e-07	6.33184e-06
GO:0006879	cellular iron ion homeostasis	-41871.7	-41865.9	0.17663	0.12826	0.000678763	0.00408873
GO:0007093	mitotic cell cycle checkpoint	-45061.8	-45051.7	0.15117	0.10423	7.04359e-06	7.57934e-05
GO:0007162	negative regulation of cell adhesion	-52885.7	-52870.3	0.0958	0.05748	2.95356e-08	5.39151e-07
GO:0007268	synaptic transmission	-71451.6	-71442.1	0.05371	0.03706	1.21715e-05	0.000122865
GO:0010765	positive regulation of sodium ion transport	-30571.7	-30565.9	0.0579	0.03695	0.000664387	0.00401975
GO:0016575	histone deacetylation	-31716.6	-31710.4	0.04787	0.03041	0.000448586	0.00290991
GO:0016601	Rac protein signal transduction	-52219.5	-52192	0.08255	0.03924	1.28096e-13	4.63263e-12
GO:0017053	transcriptional repressor complex	-49935.2	-49929.6	0.1363	0.1043	0.000756225	0.00447685
GO:0023026	MHC class II protein complex binding	-36844.5	-36839.2	0.06828	0.04814	0.00106787	0.00601809
GO:0030032	lamellipodium assembly	-47154.4	-47120.3	0.10411	0.04445	1.49827e-16	6.96299e-15
GO:0030100	regulation of endocytosis	-57221.3	-57211.2	0.13303	0.09283	7.39661e-06	7.87989e-05
GO:0030295	protein kinase activator activity	-27832.8	-27818.1	0.13327	0.07281	5.78234e-08	1.00227e-06
GO:0030674	protein binding, bridging	-116196	-116190	0.10285	0.08556	0.00051001	0.00323635
GO:0031532	actin cytoskeleton reorganization	-77432.6	-77427.6	0.04887	0.03715	0.00144639	0.00787005
GO:0032968	positive regulation of transcription elongation from RNA polymerase II promoter	-57907.7	-57893.6	0.04711	0.02829	1.10731e-07	1.79031e-06
GO:0035307	positive regulation of protein dephosphorylation	-36499.6	-36492.3	0.10706	0.07166	0.000142308	0.00108479
GO:0045807	positive regulation of endocytosis	-24437.8	-24432	0.0873	0.05476	0.00067036	0.0040508
GO:0048661	positive regulation of smooth muscle cell proliferation	-36626.9	-36619.5	0.14344	0.09685	0.000116607	0.000911406
GO:0050821	protein stabilization	-126579	-126574	0.09737	0.0814	0.00111788	0.00624509
GO:0050890	cognition	-64123.1	-64118.3	0.06746	0.05027	0.00181081	0.00951914
GO:0070979	protein K11-linked ubiquitination	-54288.4	-54283	0.06249	0.04473	0.00102748	0.00582463
GO:0071158	positive regulation of cell cycle arrest	-26330.6	-26325.5	0.08323	0.05539	0.00141529	0.00771392
GO:0072332	intrinsic apoptotic signaling pathway by p53 class mediator	-28928.9	-28920.4	0.11322	0.06864	3.99825e-05	0.000361836
GO:0072562	blood microparticle	-125462	-125454	0.14787	0.12215	0.000108984	0.000860069
GO:0090314	positive regulation of protein targeting to membrane	-38322.5	-38317.5	0.15569	0.11541	0.00163204	0.00867417
GO:0097190	apoptotic signaling pathway	-33458.4	-33452.7	0.12275	0.08787	0.000716259	0.0042718
GO:0097191	extrinsic apoptotic signaling pathway	-21129.3	-21119.3	0.17472	0.09637	7.90776e-06	8.30488e-05
GO:1902476	chloride transmembrane transport	-98350.8	-98344.3	0.08198	0.06599	0.000303455	0.0020822
GO:2001244	positive regulation of intrinsic apoptotic signaling pathway	-41462.7	-41452.6	0.10849	0.07176	7.07556e-06	7.60523e-05

## Sheet: Table S4
Table S4. The genes with higher dN/dS values in the BMR compared with other species, as indicated by LRTs.
Gene ID	lnL.one	lnL.two	ω.background	ω.foreground	p	p.adjust	GC in BMR lineage	GC in mouse lineage
ENSMUSP00000000895	-3078.64	-3073.95	0.13707	0.35093	0.00221154	0.0429917	57.19	57.21
ENSMUSP00000001059	-1698.33	-1691.09	0.03302	0.15109	0.000140608	0.00436323	56.72	55.07
ENSMUSP00000001115	-3226.27	-3219.11	0.05323	0.16944	0.000154808	0.0047449	55.55	55.97
ENSMUSP00000001620	-3673.9	-3643.23	0.01894	0.22243	4.79786e-15	1.1985e-12	42.13	41.85
ENSMUSP00000002084	-4030	-4022.26	0.04008	0.1233	8.36636e-05	0.00296442	57.49	56.24
ENSMUSP00000002100	-2197.57	-2193.06	0.1498	0.37968	0.00268878	0.0488691	57.56	59.57
ENSMUSP00000004051	-1013.96	-1022.45	0.00252	0.87492	3.75798e-05	0.00147834	56.69	57.05
ENSMUSP00000004480	-946.726	-930.034	0.02524	0.42693	7.56502e-09	6.99904e-07	61.36	61.46
ENSMUSP00000005749	-4083.2	-4062.33	0.00073	0.06711	1.03824e-10	1.4019e-08	43.79	46.94
ENSMUSP00000005841	-4270.77	-4266.24	0.01599	0.07018	0.00263109	0.0481514	47.96	48.78
ENSMUSP00000006293	-1683.27	-1675.32	0.05348	0.45768	6.62832e-05	0.00245297	48.63	49.54
ENSMUSP00000009102	-1514.24	-1506.83	0.02293	0.12153	0.000119133	0.00389013	51.75	54.21
ENSMUSP00000009120	-2012.87	-1989.44	0.02108	0.31278	7.55908e-12	1.1444e-09	43.82	45.72
ENSMUSP00000010192	-2890.64	-2875.2	0.11651	0.49923	2.72403e-08	2.26821e-06	58.66	59.28
ENSMUSP00000013294	-1908.15	-1894.79	0.01046	0.12927	2.37114e-07	1.62277e-05	56.63	57.09
ENSMUSP00000013299	-1183.68	-1178.16	0.09834	0.36937	0.000896415	0.0204497	60.15	58.86
ENSMUSP00000015749	-557.386	-551.455	0.02461	0.5651	0.000572947	0.0143841	57.45	58.51
ENSMUSP00000016115	-4318.98	-4309.05	0.0218	0.09685	8.27927e-06	0.000405522	47.68	47.18
ENSMUSP00000016138	-1703.14	-1698.2	0.062	0.24826	0.00166494	0.0339512	42.78	45.28
ENSMUSP00000016664	-5671.5	-5649.2	0.07778	0.35795	2.41729e-11	3.4505e-09	50.51	57.59
ENSMUSP00000018002	-2968.4	-2953.78	0.05191	0.31961	6.35209e-08	4.80834e-06	45.89	48.62
ENSMUSP00000019044	-3766.38	-3750.35	0.11154	0.5033	1.48327e-08	1.27766e-06	51.55	48.97
ENSMUSP00000019065	-5725.27	-5716.02	0.13041	0.33767	1.70409e-05	0.000746812	57.82	57.26
ENSMUSP00000019616	-1030.81	-1025.53	0.13678	0.98208	0.00115093	0.0256698	56.48	58.17
ENSMUSP00000020204	-3389.7	-3348.52	0.06192	0.49183	1.13514e-19	5.15558e-17	47.72	51.95
ENSMUSP00000020270	-4215.77	-4208.05	0.08789	0.24596	8.48011e-05	0.00298356	41.02	42.59
ENSMUSP00000020308	-1861.37	-1854.4	0.05218	0.21811	0.000190125	0.00579186	65.45	64.93
ENSMUSP00000020334	-5624.66	-5607.75	0.02477	0.12715	6.08115e-09	5.73235e-07	38.03	42.7
ENSMUSP00000020827	-1479.8	-1473.87	0.14012	0.48711	0.000572925	0.0143841	36.6	37.02
ENSMUSP00000021921	-5094.17	-5063.13	0.04725	0.24336	3.32039e-15	9.21592e-13	51.16	52.6
ENSMUSP00000022082	-1204.5	-1199.92	0.14456	0.72566	0.00245753	0.0461573	50.93	49.47
ENSMUSP00000022287	-1405.94	-1382.7	0.04361	0.54466	9.27941e-12	1.36353e-09	51.57	51.31
ENSMUSP00000022567	-3467.42	-3456.29	0.02391	0.13145	2.39163e-06	0.000127113	48.95	48.21
ENSMUSP00000022716	-1139.23	-1134.31	0.15729	0.61727	0.00170304	0.0345869	38.58	43.3
ENSMUSP00000023353	-1872.36	-1852.47	0.018	0.23603	2.86375e-10	3.66853e-08	50.03	49.59
ENSMUSP00000023600	-5461.46	-5447.66	0.03119	0.14064	1.50455e-07	1.08938e-05	48.63	51.06
ENSMUSP00000023610	-5989.61	-5983.83	0.05928	0.1436	0.000672035	0.0164583	48.71	50.28
ENSMUSP00000025239	-2929.4	-2911.72	0.1317	0.54508	2.73207e-09	2.84363e-07	60.76	57.67
ENSMUSP00000025241	-4728.39	-4711.12	0.04119	0.19221	4.17602e-09	4.09087e-07	49.87	52.16
ENSMUSP00000025474	-2181.66	-2174.9	0.02324	0.11677	0.000236486	0.00699102	54.15	51.58
ENSMUSP00000025675	-1508.92	-1473.55	0.02273	0.5838	4.05293e-17	1.44632e-14	54.49	52.56
ENSMUSP00000025759	-1107.97	-1100.72	0.05787	0.81993	0.000139743	0.00436323	50.38	49.72
ENSMUSP00000025903	-8921.83	-8891.57	0.01838	9.12409	7.31109e-15	1.66028e-12	64.07	63.31
ENSMUSP00000025930	-3760.34	-3787.44	0.00108	0.83268	1.80242e-13	3.21602e-11	39.29	38.82
ENSMUSP00000026262	-4096.53	-4091.64	0.11456	0.34054	0.00175942	0.0354517	56.27	54.84
ENSMUSP00000026387	-1662.11	-1652.57	0.02625	0.21958	1.25715e-05	0.000576213	49.9	50.94
ENSMUSP00000026470	-2983.86	-2971.62	0.07852	0.30548	7.52112e-07	4.58238e-05	55.73	59.33
ENSMUSP00000026978	-3674.92	-3667.37	0.13341	0.38904	0.000101833	0.00337916	40.4	41.24
ENSMUSP00000027357	-4109.92	-4104.65	0.23312	0.52029	0.00115846	0.0257229	55.42	54.96
ENSMUSP00000027432	-5751.94	-5744.19	0.01803	0.07796	8.20595e-05	0.00292835	45.04	44.21
ENSMUSP00000027885	-2979.22	-2974.69	0.08196	0.22811	0.00261988	0.0481514	44.02	47.75
ENSMUSP00000027906	-2282.85	-2244.84	0.01255	0.2198	2.79933e-18	1.0758e-15	59.5	60.39
ENSMUSP00000027952	-6891.68	-6882.1	0.01242	0.05524	1.20005e-05	0.000560323	54.85	53.3
ENSMUSP00000028062	-3681.59	-3657.52	0.04277	0.20855	3.96019e-12	6.38229e-10	55.77	57.55
ENSMUSP00000028749	-4344.23	-4337.55	0.09582	0.21129	0.000255069	0.0074522	55.08	54.17
ENSMUSP00000029147	-3489.26	-3483.11	0.10168	0.31692	0.000454234	0.0118196	49.23	52.61
ENSMUSP00000029416	-1519.5	-1507.81	0.026	0.27505	1.33526e-06	7.66775e-05	39.63	38.56
ENSMUSP00000029838	-1361.63	-1355.61	0.07046	0.27115	0.000517107	0.013181	44.09	45.01
ENSMUSP00000029908	-1603.29	-1598.54	0.0184	0.0934	0.0020527	0.0406956	49.05	52.64
ENSMUSP00000029968	-5048.86	-5042.36	0.17576	0.40488	0.000311632	0.00889666	41.67	43.57
ENSMUSP00000030274	-1410.6	-1381.77	0.00748	0.46834	3.09591e-14	6.18686e-12	52.1	50.13
ENSMUSP00000030439	-1566.79	-1561.6	0.03214	0.16341	0.00127364	0.0274112	57.17	54.88
ENSMUSP00000030563	-1786.02	-1776.11	0.10079	0.75974	8.538e-06	0.000414135	58.21	58
ENSMUSP00000030628	-3487.96	-3477.59	0.01824	0.12014	5.26306e-06	0.000265598	43.79	43.73
ENSMUSP00000030734	-3152.38	-3141.61	0.00536	0.08139	3.43654e-06	0.000180726	48.54	50.38
ENSMUSP00000030760	-2490.88	-2485.44	0.14118	0.38471	0.000963335	0.0218765	56.7	58.58
ENSMUSP00000031011	-1650.3	-1643.64	0.09573	0.33125	0.000262638	0.00762872	41.15	41.15
ENSMUSP00000031455	-1663.3	-1657.67	0.19342	0.57322	0.000796222	0.0186757	58.28	56.26
ENSMUSP00000031554	-3795.14	-3764.2	0.0495	0.3474	3.65915e-15	9.62163e-13	42.15	44.57
ENSMUSP00000032322	-8934.28	-8913.53	0.0181	0.09988	1.17619e-10	1.54638e-08	47.69	49.87
ENSMUSP00000032335	-6314.38	-6307.62	0.14171	0.30933	0.000234935	0.00698652	45.9	47.94
ENSMUSP00000032427	-2310.77	-2301.77	0.02931	0.14108	2.21172e-05	0.000929825	41.04	39.21
ENSMUSP00000032839	-4429.94	-4405.72	0.07147	0.31607	3.39384e-12	5.77179e-10	54.15	50.61
ENSMUSP00000033683	-1525.66	-1535.17	0.01802	1.83799	1.29696e-05	0.00058375	46.49	46.08
ENSMUSP00000033975	-2891.14	-2886.54	0.06198	0.19367	0.00241863	0.0459447	49.3	45.62
ENSMUSP00000033979	-2741.51	-2731.9	0.09058	0.3699	1.16095e-05	0.000547182	55.7	55.9
ENSMUSP00000034190	-5186.99	-5169.16	0.0576	0.21311	2.34126e-09	2.54281e-07	55.19	54.58
ENSMUSP00000034234	-1583.54	-1571.19	0.05039	0.32132	6.7225e-07	4.14637e-05	56.37	57.22
ENSMUSP00000034515	-4643.97	-4609.82	0.00619	0.11893	1.41561e-16	4.42023e-14	54.08	54.2
ENSMUSP00000034570	-1141.66	-1135.57	0.12718	0.51829	0.000486593	0.012531	42.02	45.19
ENSMUSP00000034745	-6716.97	-6672.82	0.01423	0.11838	5.63354e-21	3.51814e-18	50.39	50.53
ENSMUSP00000035272	-9134.04	-9117.61	0.02203	0.09977	9.87151e-09	8.80679e-07	54.28	55.52
ENSMUSP00000037597	-736.3	-744.689	0.0001	0.56899	4.20364e-05	0.00162801	56.14	56.88
ENSMUSP00000037600	-2596.08	-2585.4	0.09307	0.41404	3.80205e-06	0.000197865	55.34	56.09
ENSMUSP00000038144	-991.025	-986.534	0.01128	0.0996	0.00272542	0.049334	59.38	59.91
ENSMUSP00000038297	-2138.54	-2125.93	0.03343	0.20897	5.11418e-07	3.31824e-05	57.43	58.19
ENSMUSP00000038839	-2351.83	-2370.67	0.0056	0.83332	8.33676e-10	1.01586e-07	49.67	51.71
ENSMUSP00000039098	-2868.83	-2816.65	0.01298	0.27728	1.67744e-24	1.6761e-21	54.67	54.93
ENSMUSP00000039889	-3110.85	-3103.5	0.1338	0.46298	0.0001248	0.00404872	48.61	51.42
ENSMUSP00000040548	-2082.9	-2069.28	0.0179	0.18147	1.79656e-07	1.26417e-05	56.32	54.73
ENSMUSP00000041025	-1204.36	-1195.69	0.05689	0.32632	3.13115e-05	0.00126155	58.27	57.89
ENSMUSP00000041374	-4198.11	-4191.97	0.04516	0.18524	0.000460482	0.01192	46.27	47.89
ENSMUSP00000041800	-2738.41	-2725.92	0.04505	0.18354	5.78752e-07	3.66006e-05	55.05	56.14
ENSMUSP00000042803	-1563.72	-1554.15	0.07295	0.35011	1.22119e-05	0.000564915	54.6	54.36
ENSMUSP00000042808	-1400.31	-1392.7	0.02184	0.11754	9.50186e-05	0.00323915	58.78	60.73
ENSMUSP00000043962	-1924.23	-1917.87	0.08521	0.35293	0.000362332	0.00978492	43.52	44.17
ENSMUSP00000044305	-2234.46	-2187.93	0.01795	0.49591	5.04786e-22	4.20319e-19	46.27	49.35
ENSMUSP00000044604	-750.901	-741.264	0.03656	0.36421	1.1321e-05	0.000538663	52.18	56.02
ENSMUSP00000045460	-7624.74	-7617.06	0.06116	0.14522	8.94331e-05	0.00310283	40.97	40.17
ENSMUSP00000046235	-2245.39	-2238.98	0.01873	0.09327	0.000339531	0.00937181	48.58	48.53
ENSMUSP00000046358	-1635.59	-1627.73	0.00563	0.07502	7.41244e-05	0.00268352	61.88	62.86
ENSMUSP00000046787	-1544.28	-1514.36	0.00514	0.42236	1.03307e-14	2.24402e-12	53.8	54.05
ENSMUSP00000047393	-2142.33	-2137.83	0.06987	0.27522	0.00268995	0.0488691	48.58	50.3
ENSMUSP00000047487	-3417.15	-3403.32	0.03408	0.1884	1.45158e-07	1.06648e-05	48.03	50.85
ENSMUSP00000047541	-4687.98	-4681.35	0.05347	0.14458	0.000270979	0.00782549	46.31	45.02
ENSMUSP00000048914	-2668.62	-2656.23	0.01975	0.14229	6.39503e-07	3.9937e-05	52.28	51.47
ENSMUSP00000049460	-4796.6	-4791.24	0.12927	0.28412	0.00105466	0.0237345	53.73	56.02
ENSMUSP00000052507	-1168.77	-1153.38	0.00936	0.25348	2.90396e-08	2.34003e-06	48.35	47.47
ENSMUSP00000053033	-2492.01	-2483.89	0.09861	0.49776	5.5694e-05	0.00210793	53.64	57.51
ENSMUSP00000053238	-2019.8	-2004.38	0.02467	0.15345	2.80989e-08	2.30135e-06	59.28	59.72
ENSMUSP00000053547	-2439.06	-2430.28	0.02497	0.1181	2.8043e-05	0.00113905	54.91	57.97
ENSMUSP00000054150	-3117.48	-3098.92	0.02396	0.12997	1.1113e-09	1.29117e-07	59.13	59.3
ENSMUSP00000054719	-404.524	-398.326	0.02114	1.08945	0.000429914	0.0113643	50.5	47.99
ENSMUSP00000054963	-4710.41	-4703.98	0.0191	0.07259	0.000336999	0.00937181	45.5	45.83
ENSMUSP00000056530	-5923.01	-5916.45	0.06355	0.1515	0.000292402	0.00839562	47.18	49.64
ENSMUSP00000061221	-1379.6	-1372.41	0.06763	0.31657	0.000149498	0.00461044	55.84	53.13
ENSMUSP00000061489	-3245.22	-3238.29	0.15496	0.44448	0.000197078	0.00596727	41.3	44.2
ENSMUSP00000061843	-4999.24	-4992.81	0.0708	0.19593	0.000337782	0.00937181	49.68	48.57
ENSMUSP00000062341	-5036.57	-5029.02	0.17715	0.42242	0.000102132	0.00337916	52.49	54.46
ENSMUSP00000062344	-3818.85	-3814.32	0.15589	0.32907	0.00262291	0.0481514	58.21	59.38
ENSMUSP00000063812	-3101.35	-3130.59	0.00214	0.81812	2.05864e-14	4.28541e-12	44.9	43.37
ENSMUSP00000064336	-3856.74	-3848.81	0.1309	0.42125	6.83293e-05	0.0025101	51.27	51.75
ENSMUSP00000065337	-2114.92	-2110.26	0.00551	0.03446	0.00227984	0.0439772	56.08	56
ENSMUSP00000065733	-1155.35	-1148.87	0.0001	0.03982	0.000319348	0.00901391	59.9	58.51
ENSMUSP00000066256	-3805.05	-3799.85	0.12988	0.31897	0.00126093	0.027271	47.31	48.32
ENSMUSP00000066803	-3316.26	-3308.57	0.10885	0.29486	8.80684e-05	0.00307685	57.91	57.11
ENSMUSP00000068690	-3539.72	-3504.68	0.08661	0.60392	5.71031e-17	1.90191e-14	44.76	46.74
ENSMUSP00000069011	-3615.34	-3607.32	0.04748	0.16041	6.24888e-05	0.00234732	42.96	45.12
ENSMUSP00000069257	-6019.56	-6011.98	0.07556	0.17364	9.97301e-05	0.00336656	41.41	46.61
ENSMUSP00000069962	-1283.6	-1240.66	0.0027	0.03379	1.91544e-20	9.56952e-18	39.71	41.24
ENSMUSP00000070119	-2677.94	-2649.76	0.02967	0.29788	6.07165e-14	1.12348e-11	54.74	54.61
ENSMUSP00000070314	-3000.32	-2988.18	0.11653	0.4061	8.34073e-07	5.02051e-05	53.82	48.84
ENSMUSP00000070958	-1201.42	-1195.75	0.03132	0.18916	0.000759752	0.0181613	49.99	46.21
ENSMUSP00000071351	-1783.96	-1768.61	0.03318	0.33851	3.00774e-08	2.34792e-06	49.07	50.11
ENSMUSP00000072509	-9477.4	-9463.71	0.04203	0.13513	1.67e-07	1.1919e-05	46.79	50.05
ENSMUSP00000073268	-2025.65	-2012.85	0.00464	0.13911	4.19672e-07	2.76973e-05	43.18	44.94
ENSMUSP00000074160	-886.414	-870.794	0.0001	0.25371	2.28065e-08	1.93121e-06	53.07	50.55
ENSMUSP00000075063	-6574.52	-6563.08	0.07741	0.23316	1.73668e-06	9.64052e-05	47.61	47.19
ENSMUSP00000075709	-1653.33	-1610.24	0.0001	0.40209	1.63293e-20	9.0646e-18	51.21	50.77
ENSMUSP00000079937	-2281.87	-2167.68	0.03855	0.0506	1.34685e-51	6.72885e-48	52.19	45.21
ENSMUSP00000082055	-1566.62	-1594.98	0.00303	1.11745	5.04116e-14	9.68678e-12	54.8	54.94
ENSMUSP00000082220	-5398.26	-5393.46	0.02882	0.08758	0.00194358	0.0388406	41.75	43.27
ENSMUSP00000083155	-5633.36	-5626.95	0.10597	0.21142	0.000345642	0.00948807	55.97	56.77
ENSMUSP00000087184	-8684.47	-8665.63	0.03732	0.15477	8.30888e-10	1.01586e-07	48.89	48.99
ENSMUSP00000087641	-1558.34	-1552.73	0.04027	0.16531	0.000813087	0.0188939	40.21	45.2
ENSMUSP00000088320	-2832.87	-2825.61	0.18132	0.54747	0.000138474	0.00435838	43.96	44
ENSMUSP00000089814	-2754.54	-2724.18	0.0297	0.34628	6.6268e-15	1.57655e-12	46.53	48.66
ENSMUSP00000090228	-2344.94	-2338.56	0.03871	0.16405	0.000355867	0.00966256	48	46.93
ENSMUSP00000091329	-9278.94	-9273.25	0.03718	0.08495	0.000739714	0.0179399	54.14	55.7
ENSMUSP00000091768	-946.078	-938.563	0.03698	0.21811	0.00010577	0.0034765	52.95	54.28
ENSMUSP00000091835	-1440.02	-1428.22	0.10081	0.80133	1.18597e-06	6.88964e-05	62.19	64.94
ENSMUSP00000092414	-3335.39	-3328.09	0.25517	0.6262	0.000132106	0.00425807	47.65	49.57
ENSMUSP00000093059	-1774.36	-1769.38	0.01054	0.09978	0.00159965	0.0332995	60.53	58.03
ENSMUSP00000094021	-3127.39	-3122.42	0.10616	0.28499	0.00161618	0.0333243	46.74	46.03
ENSMUSP00000094973	-2934.19	-2925.07	0.01662	0.06939	1.95528e-05	0.000834919	59.42	58.86
ENSMUSP00000095195	-3277.24	-3259.81	0.00996	0.11583	3.55071e-09	3.54787e-07	47.67	48.35
ENSMUSP00000095713	-2275.5	-2267.89	0.179	0.62471	9.53073e-05	0.00323915	57.27	60.43
ENSMUSP00000096167	-3683.46	-3659.25	0.01508	0.17142	3.46584e-12	5.77179e-10	47.7	48.67
ENSMUSP00000096753	-6542.69	-6524.76	0.06234	0.2872	2.11191e-09	2.34469e-07	47.78	51.42
ENSMUSP00000097297	-1022.78	-1017.23	0.09156	0.38888	0.000864375	0.0199005	56.55	55.48
ENSMUSP00000097601	-983.749	-973.401	0.0001	0.14418	5.38493e-06	0.000269031	43.92	43.89
ENSMUSP00000098419	-1490.75	-1483.93	0.11032	0.4404	0.000222954	0.00666994	51.68	53.66
ENSMUSP00000098616	-3528.88	-3513.52	0.06046	0.29715	2.97801e-08	2.34792e-06	50.05	50.62
ENSMUSP00000098802	-1025.55	-1034.54	0.0001	0.86908	2.21475e-05	0.000929825	40.44	42.07
ENSMUSP00000098942	-1512.54	-1504.04	0.08549	0.35037	3.73141e-05	0.00147834	47.72	43.77
ENSMUSP00000099509	-12530.2	-12639.4	0.00352	4.35909	2.18919e-49	5.46859e-46	50.37	50.88
ENSMUSP00000099510	-16022.5	-16016.1	0.00852	0.02504	0.000348648	0.00951828	53.12	54.6
ENSMUSP00000101194	-2527.9	-2537.29	0.0156	5.31098	1.45954e-05	0.000651057	57.18	58.16
ENSMUSP00000101307	-5190	-5166.02	0.03216	0.16318	4.38389e-12	6.84435e-10	53.88	54.12
ENSMUSP00000101309	-1725.3	-1719.62	0.01426	0.07242	0.000755015	0.0181349	56.1	57.77
ENSMUSP00000101734	-6832.94	-6826.25	0.03867	0.10219	0.000253827	0.0074522	44.32	44.87
ENSMUSP00000103351	-1214.54	-1207.26	0.04695	0.41728	0.000136536	0.00434481	59.08	60.14
ENSMUSP00000103485	-1481.03	-1463.55	0.02779	0.41945	3.34845e-09	3.41405e-07	43.75	44.41
ENSMUSP00000104170	-3462.27	-3456.22	0.05401	0.19954	0.000504572	0.0129274	43.6	44.93
ENSMUSP00000104217	-1029.96	-1038.4	0.0065	1.94637	3.99217e-05	0.00155819	60.41	57.96
ENSMUSP00000104301	-10496.2	-10484.9	0.02652	0.08686	1.95983e-06	0.000107597	51.54	54
ENSMUSP00000104703	-1837.4	-1829.4	0.00243	0.04748	6.3471e-05	0.00236642	54.07	51.18
ENSMUSP00000104844	-2388.99	-2376.49	0.03226	0.18055	5.69407e-07	3.64712e-05	51.72	53.79
ENSMUSP00000105104	-2584.34	-2579.6	0.04067	0.1408	0.00207677	0.0408486	49.21	49.17
ENSMUSP00000105147	-2017.24	-2033.61	0.00233	1.49074	1.05405e-08	9.23866e-07	52.99	53.2
ENSMUSP00000105654	-3217.53	-3212.97	0.26139	0.58662	0.00252072	0.0469908	45.54	48.91
ENSMUSP00000106151	-2106.74	-2121.26	0.03098	1.07405	7.05686e-08	5.2621e-06	53.1	53.18
ENSMUSP00000106251	-1879.02	-1869.49	0.23947	0.98809	1.27302e-05	0.000578183	38.67	40.16
ENSMUSP00000106945	-2244.29	-2233.09	0.03885	0.26475	2.23077e-06	0.000120928	55.12	57.82
ENSMUSP00000108302	-2902.56	-2895.26	0.14361	0.35245	0.000133629	0.00427954	57.72	57.86
ENSMUSP00000108583	-1006	-998.224	0.02396	0.24378	8.05356e-05	0.00289465	50.69	50.56
ENSMUSP00000108929	-1093.89	-1088.18	0.08353	0.35763	0.000728689	0.0177587	49.47	47.64
ENSMUSP00000109915	-1346.95	-1356.59	0.03766	0.882	1.12474e-05	0.000538663	42.44	47.27
ENSMUSP00000109997	-3106.26	-3100.02	0.25161	0.78118	0.000412956	0.0110328	39.81	41.47
ENSMUSP00000110562	-1391.89	-1378.94	0.03367	0.25774	3.57886e-07	2.41622e-05	47.63	47.83
ENSMUSP00000110643	-4336.68	-4326.54	0.07721	0.27744	6.70519e-06	0.000331674	55.87	56.09
ENSMUSP00000111498	-4208.48	-4203.52	0.28371	0.60831	0.00163455	0.033468	52.06	50.58
ENSMUSP00000112170	-4679.36	-4673.19	0.31695	0.73813	0.000441147	0.0115998	42.34	42.93
ENSMUSP00000112498	-4574.96	-4563.77	0.15604	0.46347	2.25106e-06	0.000120928	43.04	43.77
ENSMUSP00000112961	-4358.52	-4346.7	0.12408	0.37891	1.16163e-06	6.82767e-05	52.18	53.56
ENSMUSP00000114717	-10615.6	-10610.8	0.21504	0.39281	0.00198007	0.0394121	54.65	56.75
ENSMUSP00000114844	-1976.5	-1970.87	0.05156	0.19477	0.000789738	0.018611	48.17	47.86
ENSMUSP00000116044	-2392.49	-2374.81	0.04205	0.33487	2.72996e-09	2.84363e-07	42.28	48.06
ENSMUSP00000120152	-4687.16	-4727.34	0.00275	7.59354	3.12184e-19	1.29973e-16	52.2	51.08
ENSMUSP00000121317	-2319.65	-2314.37	0.05035	0.14395	0.00116492	0.0257521	52.46	55.12
ENSMUSP00000123636	-1282.11	-1272.79	0.02279	0.17527	1.57484e-05	0.000696274	59.83	56.81
ENSMUSP00000126623	-3810.64	-3738.55	0.00581	0.20836	3.24315e-33	5.40092e-30	56.08	56.25
ENSMUSP00000126984	-1218.95	-1213.86	0.00317	0.05196	0.00141191	0.0298894	55.98	56.19
ENSMUSP00000128278	-4930.2	-4915.33	0.02776	0.13244	4.94004e-08	3.79699e-06	46.02	49.96
ENSMUSP00000129166	-3801.15	-3793.59	0.03587	0.11298	0.000101356	0.00337916	46.46	47.93
ENSMUSP00000129548	-1198.7	-1212.11	0.0001	0.29476	2.23634e-07	1.55177e-05	56.31	56.64
ENSMUSP00000132838	-6087.34	-6120.54	0.01507	2.91209	3.68457e-16	1.08283e-13	48.21	49.94
ENSMUSP00000133212	-3911.23	-3899.65	0.2078	0.56281	1.50026e-06	8.42166e-05	55.39	56.49
ENSMUSP00000133222	-4520.82	-4515.75	0.08915	0.38491	0.00144955	0.0304284	64.61	65.92
ENSMUSP00000134009	-4175.01	-4158.01	0.00857	0.08762	5.47415e-09	5.2594e-07	55.43	56.23
ENSMUSP00000134205	-3037.09	-2984.04	0.02173	0.36786	7.01853e-25	8.76614e-22	54.03	53.27
ENSMUSP00000135516	-2193.78	-2177.21	0.00664	0.14719	8.57105e-09	7.78563e-07	53.59	54.15
ENSMUSP00000137489	-935.163	-945.649	0.01588	1.06069	4.66113e-06	0.000240072	65.04	65.46
ENSMUSP00000139571	-3518.5	-3506.93	0.04165	0.18889	1.49783e-06	8.42166e-05	44.95	47.86

## Sheet: Table S5
Table S5. The genes with higher dN/dS values in the NMR compared with the other species, as indicated by LRTs.
Gene ID	lnL.one	lnL.two	ω.background	ω.foreground	p	p.adjust	GC in NMR lineage	GC in guinea pig lineage
ENSMUSP00000001115	-3226.27	-3209.63	0.04784	0.30972	7.96477e-09	1.2435e-06	58.66	57.62
ENSMUSP00000001116	-8080.45	-8072.95	0.13442	0.39074	0.000106765	0.00489356	47.96	47.46
ENSMUSP00000001599	-1562.8	-1548.21	0.00062	456.541	6.59675e-08	8.23934e-06	51.18	66.97
ENSMUSP00000002588	-7686.3	-7678.41	0.04049	0.11885	7.06785e-05	0.00356676	54.95	52.84
ENSMUSP00000002790	-5920.8	-5860.89	0.01337	0.31564	6.97664e-28	1.16184e-24	39.88	39.45
ENSMUSP00000002818	-1077.66	-1072.48	0.05067	0.47571	0.0012864	0.0332997	52.19	54.37
ENSMUSP00000003310	-12123.9	-12098.8	0.14271	0.40773	1.40703e-12	3.69976e-10	41.69	41.64
ENSMUSP00000003620	-4737.54	-4723.41	0.0887	0.48777	1.06569e-07	1.18315e-05	56.92	56.96
ENSMUSP00000004133	-3878.5	-3833.52	0.03987	0.04347	2.41194e-21	2.41001e-18	56.62	55.55
ENSMUSP00000005705	-4135.6	-4130.62	0.03324	0.08855	0.00159979	0.0382419	59.79	56.14
ENSMUSP00000005810	-2577.47	-2535.49	0.05157	0.96997	5.03004e-20	4.18835e-17	47.34	49.7
ENSMUSP00000005825	-7404.56	-7398.95	0.03589	0.11267	0.000812278	0.0233226	52.1	51.51
ENSMUSP00000005964	-3132.54	-3124.96	0.07464	0.28385	9.87087e-05	0.00474182	43.89	45.29
ENSMUSP00000009039	-828.794	-823.975	0.01077	0.18138	0.00190571	0.0421281	44.96	45.87
ENSMUSP00000011400	-1958.61	-1953.29	0.17204	0.9684	0.00111427	0.0297695	52.75	52.03
ENSMUSP00000013294	-1908.15	-1917.35	0.02322	3.56038	1.77661e-05	0.00108243	60.38	56.23
ENSMUSP00000014370	-1680.01	-1674.29	0.09835	0.69574	0.000715853	0.0211621	38.64	38.35
ENSMUSP00000014546	-1859.84	-1847.32	0.03608	0.53812	5.61224e-07	5.09795e-05	45.63	46.56
ENSMUSP00000015160	-2653.94	-2649.12	0.15752	0.89563	0.0019031	0.0421281	67.96	68.71
ENSMUSP00000017153	-1880.43	-1870.89	0.16734	0.99245	1.25686e-05	0.000837235	55.71	53.92
ENSMUSP00000017841	-2826.19	-2821.42	0.10816	0.32815	0.0019937	0.0425663	58.75	57.54
ENSMUSP00000018992	-6053.75	-6048.83	0.07649	0.21099	0.00170101	0.0393311	43.44	43.4
ENSMUSP00000019917	-2022.51	-2017.02	0.07	0.30234	0.000916185	0.0260071	40.33	41.1
ENSMUSP00000020017	-1696.72	-1687.37	0.12037	0.8492	1.53283e-05	0.000981798	40.05	40.8
ENSMUSP00000020109	-1785.37	-1771	0.01114	0.14826	8.26178e-08	9.56346e-06	37.4	37.27
ENSMUSP00000020329	-3578.52	-3573.7	0.04747	0.12077	0.00191418	0.0421288	60.29	58.04
ENSMUSP00000020343	-1197.97	-1193.05	0.01131	0.12223	0.00170699	0.0393311	39.27	39.75
ENSMUSP00000020408	-3596.27	-3589.14	0.16409	0.68266	0.000160682	0.00653328	41.13	39.68
ENSMUSP00000020490	-1496.16	-1483.9	0.02352	1.65127	7.34638e-07	6.32802e-05	46.58	44.63
ENSMUSP00000020759	-4193.24	-4187.41	0.105	0.35402	0.000639282	0.01954	47.46	47.48
ENSMUSP00000021645	-1589.9	-1576.43	0.10611	1.55539	2.09476e-07	2.1358e-05	54.25	53.01
ENSMUSP00000021785	-5523.13	-5518.05	0.06175	0.17497	0.00144137	0.0354733	52.44	53.07
ENSMUSP00000022082	-1204.5	-1197.98	0.13308	0.91433	0.000304916	0.0112842	50.71	53.48
ENSMUSP00000022164	-1163.83	-1145.23	0.01499	0.49341	1.06652e-09	1.77611e-07	47.74	44.4
ENSMUSP00000022189	-5840.45	-5833.52	0.12285	0.56352	0.000197686	0.0078384	40.49	42.97
ENSMUSP00000022217	-8984.44	-8979.39	0.19474	0.40925	0.0014834	0.0361515	46.69	48.78
ENSMUSP00000022341	-1758.44	-1743.94	0.04831	0.77755	7.20392e-08	8.76479e-06	43.01	41.86
ENSMUSP00000022451	-1934.98	-1928.61	0.01164	0.09586	0.000356485	0.0126942	41.44	41.18
ENSMUSP00000022462	-2696.25	-2691.5	0.25748	1.09619	0.00204465	0.0432339	47.92	47.81
ENSMUSP00000022916	-5876.26	-5871.38	0.04125	0.34839	0.00177585	0.0401454	53.27	58.25
ENSMUSP00000023019	-3105.22	-3100.56	0.0751	0.25569	0.00225765	0.0466083	52.27	55.85
ENSMUSP00000023343	-1075.94	-1068.69	0.01911	0.29589	0.000140716	0.00606049	40.44	41.39
ENSMUSP00000024946	-2696.02	-2689.52	0.12886	0.90142	0.000310756	0.0113324	55.45	54.11
ENSMUSP00000025932	-3473.61	-3469	0.03019	0.17233	0.00238452	0.0478983	41.33	41.75
ENSMUSP00000025961	-1574.15	-1568.37	0.08619	0.45364	0.00067434	0.0204182	50.24	50.96
ENSMUSP00000026624	-3788.06	-3783.25	0.02072	0.08411	0.00192711	0.0422274	42.1	41.74
ENSMUSP00000026704	-4074.41	-4061.78	0.03421	0.20494	5.04889e-07	4.67116e-05	41.67	42.48
ENSMUSP00000026988	-1009.25	-1003.21	0.10636	2.66429	0.000507208	0.0164546	60.71	59.16
ENSMUSP00000027114	-1359.59	-1354.92	0.11614	0.73018	0.00225615	0.0466083	45.86	46.19
ENSMUSP00000027131	-7209.93	-7204.67	0.08707	0.2903	0.00118199	0.0310802	55.98	60.13
ENSMUSP00000027186	-8516.08	-8505.8	0.14385	0.41893	5.77956e-06	0.000424627	51.83	50.75
ENSMUSP00000027231	-6504.72	-6499.8	0.03606	0.11627	0.00169967	0.0393311	50.95	54.27
ENSMUSP00000027394	-1430.36	-1423.38	0.07074	0.70475	0.000186297	0.00744591	56.2	57.54
ENSMUSP00000027396	-6576.1	-6569.51	0.09665	0.23666	0.000283011	0.0107112	54.49	55.8
ENSMUSP00000027602	-3100.49	-3086.83	0.04769	0.37517	1.71661e-07	1.7867e-05	40.3	39.6
ENSMUSP00000027677	-1359.18	-1353.48	0.00527	0.1043	0.000735379	0.0216115	57.52	56.13
ENSMUSP00000027856	-3555.7	-3540.63	0.0757	0.37096	4.01401e-08	5.41999e-06	42.03	43.2
ENSMUSP00000028045	-3365.25	-3360.43	0.13167	0.30551	0.00189697	0.0421281	43.44	42.75
ENSMUSP00000028551	-788.007	-794.427	0.00574	3.20694	0.000338961	0.0122714	51.15	51.82
ENSMUSP00000029116	-3267.34	-3257.41	0.06635	0.33963	8.3341e-06	0.000594816	49.21	48.35
ENSMUSP00000029722	-1965.01	-1945.08	0.0052	0.21695	2.74374e-10	5.71154e-08	46.85	43.02
ENSMUSP00000029740	-1490.71	-1476.36	0.11017	3.26519	8.42258e-08	9.56346e-06	48.1	48.06
ENSMUSP00000029803	-1453.6	-1439.12	0.05765	1.03687	7.36832e-08	8.76479e-06	40.71	42.08
ENSMUSP00000029877	-2975.24	-2970.15	0.13194	0.42542	0.00141838	0.0350954	41.84	40.73
ENSMUSP00000030117	-2645.91	-2624.68	0.00239	0.18643	7.263e-11	1.57765e-08	43.94	45.26
ENSMUSP00000030202	-821.793	-816.731	0.03245	0.25357	0.00146472	0.0358713	57.22	54.17
ENSMUSP00000030269	-4376.14	-4368.65	0.03076	0.12779	0.000109201	0.00495971	59.73	58.65
ENSMUSP00000030340	-4859.52	-4854.61	0.15391	0.447	0.00172365	0.0393311	45.52	46.38
ENSMUSP00000030491	-1041.48	-1033.58	0.02587	0.45951	7.02388e-05	0.00356676	42.8	44.51
ENSMUSP00000030568	-5927.43	-5918.8	0.02672	0.10211	3.27064e-05	0.00185683	52.63	54.41
ENSMUSP00000030714	-3596.01	-3590.59	0.0418	0.15135	0.000987858	0.0273299	56.7	57.94
ENSMUSP00000030769	-3022.99	-3032.81	0.01515	3.39008	9.37057e-06	0.000659371	48.15	48.9
ENSMUSP00000030852	-6144.51	-6139.04	0.11888	0.31434	0.000940013	0.0265328	42.49	47.25
ENSMUSP00000031364	-3988.48	-3978.96	0.06995	0.28399	1.2798e-05	0.000841299	43.55	42.67
ENSMUSP00000031590	-5071.88	-5062.59	0.09655	0.29737	1.61237e-05	0.00101967	58.77	60.12
ENSMUSP00000031795	-4426.98	-4419.81	0.04048	0.10578	0.000152659	0.00640913	52.16	50.68
ENSMUSP00000032165	-2744.36	-2712.19	0.0102	0.24703	1.04561e-15	4.74898e-13	54.61	53.95
ENSMUSP00000033001	-2648.16	-2643.6	0.02282	0.1053	0.00252384	0.0498809	55.6	54.23
ENSMUSP00000033008	-1014.55	-1009.6	0.0654	0.33069	0.00166304	0.0393311	44.59	44.67
ENSMUSP00000033070	-2916.74	-2954.32	0.00316	1.58313	4.33734e-18	2.40771e-15	52.16	52.13
ENSMUSP00000033383	-7761.4	-7752.41	0.13633	0.34589	2.21914e-05	0.00130433	54.46	53.52
ENSMUSP00000033540	-1536.27	-1530.14	0.08651	0.54026	0.00046234	0.015399	41.45	42.17
ENSMUSP00000033871	-2878.69	-2868.94	0.15555	0.48548	1.00518e-05	0.000697482	49.24	50.9
ENSMUSP00000034015	-2982.32	-2977.76	0.09704	0.27973	0.002526	0.0498809	38.03	40.78
ENSMUSP00000034392	-1178.6	-1167.21	0.03077	0.36537	1.8192e-06	0.000139827	54.15	52.29
ENSMUSP00000034607	-2534.5	-2529.19	0.02076	0.17224	0.00112081	0.0297849	44.52	43.12
ENSMUSP00000035263	-1961.33	-1967.36	0.00841	1.14432	0.000514857	0.0165667	55.61	56.61
ENSMUSP00000035610	-8550.31	-8544.32	0.12512	0.341	0.00053557	0.0169349	48.04	48.07
ENSMUSP00000035898	-1286.09	-1278.12	0.014	0.12857	6.52946e-05	0.00336301	59.15	58.98
ENSMUSP00000037348	-3844.02	-3838.29	0.11005	0.43145	0.000705188	0.0209709	45.83	46.55
ENSMUSP00000037371	-1732.85	-1728.05	0.10522	0.70066	0.00194977	0.0425374	49.5	48.66
ENSMUSP00000037854	-6824.28	-6811.24	0.04487	0.31638	3.27514e-07	3.20836e-05	44.88	44.55
ENSMUSP00000038075	-1377.4	-1358.32	0.06474	0.31128	6.49349e-10	1.24775e-07	64.21	63.55
ENSMUSP00000038098	-5249.73	-5242.7	0.06842	0.22451	0.000177052	0.00713349	49.16	50.57
ENSMUSP00000041477	-866.255	-859.373	0.01806	0.40737	0.000207363	0.00809365	59.07	62.17
ENSMUSP00000041848	-2515.88	-2508.67	0.10201	0.41243	0.00014657	0.00625865	60.76	63.3
ENSMUSP00000042026	-2686.51	-2678.1	0.10195	0.86279	4.11325e-05	0.00223367	55.28	56.09
ENSMUSP00000042186	-4661.26	-4654.93	0.09738	0.33448	0.000374076	0.0131611	44.62	44.08
ENSMUSP00000042224	-5471.12	-5466.51	0.04248	0.1326	0.00238664	0.0478983	52.31	53.43
ENSMUSP00000043041	-3052.94	-3046.69	0.15112	0.4868	0.000407466	0.0139432	62.78	61.35
ENSMUSP00000043049	-2168.67	-2158.65	0.06014	0.55588	7.57146e-06	0.000548217	52.64	51.75
ENSMUSP00000043492	-3228.96	-3219.7	0.04807	0.33503	1.67091e-05	0.00104349	54.77	49.97
ENSMUSP00000043614	-2943.24	-2917.23	0.05155	0.68684	5.51418e-13	1.83659e-10	40.64	40.21
ENSMUSP00000043733	-7251.16	-7239.28	0.03988	0.23739	1.09503e-06	8.96845e-05	46.28	43.06
ENSMUSP00000044926	-1021.25	-1012.65	0.03815	0.62365	3.33901e-05	0.00187435	54.18	52.63
ENSMUSP00000045284	-1747.61	-1742.83	0.05027	0.25508	0.001987	0.0425663	46.79	46.2
ENSMUSP00000045409	-5354.57	-5315.75	0.00978	0.26219	1.24612e-18	7.78204e-16	43.49	43.79
ENSMUSP00000047665	-2806.33	-2801.4	0.10984	0.53464	0.00168821	0.0393311	44.95	46.55
ENSMUSP00000047931	-1014.07	-1007.96	0.07177	1.18669	0.000471316	0.015594	36.75	36.92
ENSMUSP00000048198	-4934.26	-4928.12	0.04115	0.1034	0.000457094	0.0153265	53.37	55.13
ENSMUSP00000048603	-3869.26	-3854.31	0.06646	0.45715	4.52988e-08	5.9556e-06	41.62	42.89
ENSMUSP00000048714	-6927.8	-6921.98	0.07025	0.21914	0.000641426	0.01954	54.22	55.82
ENSMUSP00000048903	-5841.65	-5834.29	0.06862	0.20687	0.000125353	0.00554214	44.36	44.2
ENSMUSP00000049063	-1800.01	-1795.34	0.13201	0.601	0.00223351	0.0464942	47.01	46.78
ENSMUSP00000049338	-2249.83	-2237.21	0.04904	0.39262	5.03461e-07	4.67116e-05	59.55	57.54
ENSMUSP00000049457	-6952.03	-6947.43	0.03352	0.09563	0.00240999	0.0481613	44.43	46.2
ENSMUSP00000051035	-1312.34	-1296.16	0.01217	0.49062	1.2733e-08	1.87101e-06	49.65	49.5
ENSMUSP00000051263	-6573.81	-6568.69	0.04318	0.12755	0.00136084	0.0346876	51.66	50.17
ENSMUSP00000051335	-7457.8	-7445.91	0.05426	0.17669	1.08466e-06	8.96845e-05	59.48	59.46
ENSMUSP00000051435	-854.466	-848.44	0.05819	0.71036	0.000517295	0.0165667	51.33	51.46
ENSMUSP00000051621	-905.66	-900.743	0.03314	1.57201	0.00171452	0.0393311	44.17	43.52
ENSMUSP00000053862	-2606.37	-2600.8	0.20825	0.7992	0.000850251	0.0242734	56.24	56.18
ENSMUSP00000053908	-4214.3	-4208.95	0.0648	0.29957	0.00106947	0.0287263	50.3	48.99
ENSMUSP00000053955	-2135.04	-2125.34	0.08164	0.45279	1.06344e-05	0.000727803	45.88	43.4
ENSMUSP00000054963	-4710.41	-4703.99	0.0184	995.31	0.000341419	0.0122715	62.79	62.62
ENSMUSP00000057112	-7247.36	-7240.09	0.1114	0.34867	0.00013709	0.00595568	45.19	45.94
ENSMUSP00000058368	-992.679	-999.416	0.00618	1.45632	0.000241927	0.00936951	63.82	60.69
ENSMUSP00000058391	-1147.38	-1122.13	0.0001	0.8475	1.19318e-12	3.42879e-10	43.96	45.41
ENSMUSP00000058990	-3830.51	-3842.11	0.06252	0.08598	1.46194e-06	0.000115934	57.06	55.67
ENSMUSP00000059211	-2783.37	-2777.61	0.09112	0.34469	0.000685655	0.0206357	41.11	42.97
ENSMUSP00000059224	-2095.54	-2089.58	0.10247	0.74377	0.000551597	0.0172236	38.48	39.26
ENSMUSP00000059719	-4573.15	-4566.01	0.0399	0.23324	0.00015655	0.00649247	55.92	61.14
ENSMUSP00000062584	-3286.28	-3280.91	0.25817	0.75996	0.00105304	0.0284377	44.76	46.35
ENSMUSP00000062702	-6360.96	-6353.54	0.11473	0.29847	0.000116568	0.00524662	44.96	46.65
ENSMUSP00000063166	-3246.48	-3241.05	0.01591	0.12524	0.000990135	0.0273299	42.32	41.71
ENSMUSP00000063548	-3015.23	-3007.68	0.04241	0.19764	0.00010204	0.00480937	53.51	53.11
ENSMUSP00000063976	-1290.94	-1284.25	0.01342	0.27954	0.000255384	0.00973969	55.86	57.2
ENSMUSP00000063986	-3525.57	-3518.99	0.0741	0.28866	0.000285696	0.0107112	49.93	50.02
ENSMUSP00000066238	-1151.45	-1122.55	0.0001	1.09734	2.87523e-14	1.10497e-11	37.64	38.1
ENSMUSP00000066561	-1982.62	-1977.97	0.01913	0.16192	0.00230503	0.0471964	48.14	48.12
ENSMUSP00000066886	-2814.04	-2797.58	0.02318	0.29378	9.60341e-09	1.4539e-06	45.89	45.3
ENSMUSP00000070662	-3053.94	-3048.49	0.11503	0.53556	0.000962142	0.0270048	46.45	45.74
ENSMUSP00000071770	-7056.3	-7050.04	0.06223	0.21561	0.000403164	0.0138911	46.16	44.42
ENSMUSP00000072729	-6320.19	-6315.58	0.0282	0.09324	0.00238725	0.0478983	43.16	42.45
ENSMUSP00000073581	-581.574	-573.093	0.00759	0.32349	3.81154e-05	0.00211583	50.57	52.09
ENSMUSP00000074490	-1775.13	-1769.98	0.09324	0.38475	0.0013367	0.0342468	49.81	50.58
ENSMUSP00000074724	-832.52	-824.739	0.02549	0.69047	7.98891e-05	0.003913	43.47	45.13
ENSMUSP00000075113	-2125.22	-2119.21	0.1429	0.50836	0.000527682	0.0167917	46.64	48.48
ENSMUSP00000076012	-1848.67	-1843.75	0.05948	0.29257	0.00172408	0.0393311	60	57.3
ENSMUSP00000076093	-17703.1	-17698.4	0.11536	0.19366	0.00226719	0.0466127	48.01	49.22
ENSMUSP00000076503	-6409.91	-6404.07	0.07622	0.23381	0.000629361	0.0195297	42.84	43.15
ENSMUSP00000078240	-2657.93	-2653.01	0.12855	0.56811	0.00170913	0.0393311	37.43	37.18
ENSMUSP00000079038	-3679.73	-3656.98	0.04435	0.48369	1.52078e-11	3.79891e-09	41.85	41.42
ENSMUSP00000079379	-4010.57	-3978.25	0.0008	0.15639	8.93845e-16	4.46565e-13	40.82	38.79
ENSMUSP00000079538	-6485.94	-6478.41	0.32112	0.76014	0.000104854	0.00485045	44.24	45.86
ENSMUSP00000079937	-2281.87	-2167.33	0.03829	0.09151	9.53971e-52	2.38302e-48	43.97	45.52
ENSMUSP00000080043	-1808.19	-1816.17	0.00877	2.62598	6.45261e-05	0.00335805	57.53	54.98
ENSMUSP00000080301	-3396.54	-3377.3	0.03615	0.24328	5.52138e-10	1.10339e-07	42.55	40.63
ENSMUSP00000080743	-4917.26	-4910.54	0.25802	0.72236	0.000246421	0.00947016	40.48	40.05
ENSMUSP00000081233	-10816.6	-10810	0.18572	0.47636	0.00028729	0.0107112	45.69	46.57
ENSMUSP00000082302	-2476.89	-2467.66	0.10756	0.77925	1.74182e-05	0.00107434	43.59	43.86
ENSMUSP00000082723	-3128.3	-3121.93	0.05746	0.23362	0.000358263	0.0126942	45.88	44.6
ENSMUSP00000084387	-875.187	-879.969	0.00367	1.71302	0.001986	0.0425663	36.87	38.97
ENSMUSP00000086312	-837.327	-829.045	0.02238	0.32628	4.70062e-05	0.0025252	41.96	42.12
ENSMUSP00000086363	-3969.03	-3964.24	0.17425	0.41463	0.00196904	0.0425663	51.09	48.51
ENSMUSP00000086730	-2266.2	-2253.83	0.01972	0.14518	6.5729e-07	5.86397e-05	57.85	55.07
ENSMUSP00000088041	-3530.65	-3524.68	0.04887	0.20306	0.000547327	0.0171978	49.56	48.56
ENSMUSP00000088174	-1142.83	-1130.94	0.01676	0.59232	1.07206e-06	8.96845e-05	40.45	41.29
ENSMUSP00000088803	-3687.73	-3682.63	0.02827	0.11676	0.00141899	0.0350954	54.46	53.42
ENSMUSP00000090287	-2224.02	-2218.58	0.10729	0.31204	0.000974465	0.0271979	43.86	44.68
ENSMUSP00000094808	-3905.82	-3900.73	0.14771	0.66456	0.00141457	0.0350954	45.17	49.71
ENSMUSP00000095149	-2276.21	-2270.91	0.0283	0.18484	0.00113004	0.0298712	47.19	47.79
ENSMUSP00000095868	-4592.9	-4587.99	0.02876	0.13669	0.00173909	0.0394932	59.88	58.94
ENSMUSP00000095970	-3205.73	-3198.16	0.06766	0.27013	9.98773e-05	0.00475226	58.84	61.88
ENSMUSP00000096537	-4836.67	-4831.88	0.15018	0.35144	0.00196298	0.0425663	62.81	66.67
ENSMUSP00000096932	-767.601	-758.8	0.0001	0.26281	2.72146e-05	0.00156281	45.23	45.01
ENSMUSP00000096957	-3154	-3149.39	0.02691	0.1025	0.00238506	0.0478983	46.7	43.1
ENSMUSP00000097349	-934.278	-929.34	0.02422	0.22417	0.00167592	0.0393311	51.05	53.07
ENSMUSP00000097792	-3371.55	-3366.46	0.04471	0.18526	0.00141683	0.0350954	54.43	54.44
ENSMUSP00000097797	-14083.7	-14058.5	0.01168	0.06131	1.23535e-12	3.42879e-10	57.62	57.62
ENSMUSP00000099349	-2683.04	-2676.13	0.03655	0.20327	0.000201144	0.00791272	52.09	52.1
ENSMUSP00000099390	-4461.04	-4455.94	0.04783	0.1797	0.00139882	0.0350954	59.67	58.1
ENSMUSP00000099768	-5172.62	-5167.45	0.16254	0.42174	0.00129894	0.0334511	56.31	54.89
ENSMUSP00000099878	-1866.64	-1885.68	0.00113	1.00814	6.83355e-10	1.26446e-07	48.11	47.49
ENSMUSP00000099908	-737.513	-729.713	0.0001	0.19276	7.82418e-05	0.0038708	43.59	43.11
ENSMUSP00000101164	-6834.75	-6826.5	0.13853	0.44683	4.86557e-05	0.002586	40.33	39.44
ENSMUSP00000101583	-1262.04	-1254.7	0.06079	0.42552	0.000127633	0.00559347	49.67	50.43
ENSMUSP00000102097	-4669.09	-4662.58	0.10299	0.25659	0.000307296	0.0112886	58.88	55.45
ENSMUSP00000103352	-2444.68	-2433.76	0.0017	0.1078	2.98468e-06	0.000225931	48.92	50.08
ENSMUSP00000103381	-2332.49	-2326.8	0.14521	0.61355	0.000744381	0.0217481	63.1	64.06
ENSMUSP00000104700	-980.861	-961.927	0.00804	0.76586	7.57109e-10	1.3509e-07	39.85	40.28
ENSMUSP00000104795	-2159.55	-2137.49	0.02751	0.4197	3.08159e-11	7.33124e-09	47.09	47.91
ENSMUSP00000106577	-4113.13	-4107.91	0.05912	0.23861	0.00123373	0.0322709	48.26	49.83
ENSMUSP00000107195	-7448.09	-7442.72	0.20223	0.51292	0.00104875	0.0284377	46.17	47.52
ENSMUSP00000107966	-32115.1	-32109.3	0.3066	0.47816	0.000635601	0.01954	38.39	38.82
ENSMUSP00000109142	-2585.98	-2575.52	0.03306	0.19205	4.80355e-06	0.000358187	52.25	53.98
ENSMUSP00000109560	-4042.04	-4088.02	0.0386	118.007	8.81739e-22	1.10129e-18	43.81	43.8
ENSMUSP00000110089	-1160.05	-1144.96	0.0024	0.27973	3.90665e-08	5.41999e-06	37.97	37.16
ENSMUSP00000110600	-2653.29	-2640.05	0.04773	0.36241	2.67197e-07	2.66984e-05	52.89	56.69
ENSMUSP00000110727	-790.306	-781.872	0.01967	0.55322	4.00858e-05	0.00220076	47.48	48.75
ENSMUSP00000111059	-676.214	-671.365	0.01293	0.46702	0.00184604	0.0415442	59.36	59.44
ENSMUSP00000111381	-2357.08	-2352.09	0.02855	0.18789	0.00158054	0.0379632	55.24	55.44
ENSMUSP00000112124	-2214.33	-2206.57	0.03173	0.14687	8.1846e-05	0.00396993	53.74	53.19
ENSMUSP00000112776	-3738.05	-3731.97	0.03356	0.14433	0.000490498	0.0161219	47.16	47.35
ENSMUSP00000113704	-1482	-1460.17	0.00865	0.54201	3.88901e-11	8.83158e-09	43.54	44.73
ENSMUSP00000114906	-1807.59	-1801.34	0.09805	0.76324	0.000410681	0.0139575	53.96	54.73
ENSMUSP00000116130	-2561.29	-2555.63	0.02083	0.10797	0.000766751	0.0222715	45.4	47.2
ENSMUSP00000117304	-1725.45	-1719.17	0.00246	0.14915	0.00039045	0.0135464	40.45	40.37
ENSMUSP00000119369	-3434.91	-3421.06	0.04005	0.30152	1.41438e-07	1.51302e-05	56.79	58.63
ENSMUSP00000119875	-4105.11	-4097.92	0.25189	1.01363	0.000148427	0.00628423	46.84	46.9
ENSMUSP00000120152	-4687.16	-4692.53	0.00215	48.7873	0.00104307	0.0284377	61.06	60.66
ENSMUSP00000120807	-1683.39	-1669.54	0.05367	0.76152	1.42338e-07	1.51302e-05	46.91	45.72
ENSMUSP00000122471	-1032.57	-1023.11	0.0001	0.1707	1.35537e-05	0.000879409	42.57	43.1
ENSMUSP00000124291	-681.673	-676.661	0.0001	0.20259	0.00154587	0.0373099	43.03	42.49
ENSMUSP00000124334	-2365.66	-2360.89	0.11412	0.72761	0.00202712	0.0430958	44.05	43.59
ENSMUSP00000124470	-954.065	-960.124	0.00998	3.44484	0.000499468	0.0163094	61.5	61.35
ENSMUSP00000125104	-1165.99	-1148.93	0.0001	999	5.13839e-09	8.2811e-07	55.4	55.9
ENSMUSP00000125594	-8796.94	-8787.78	0.0815	0.21899	1.87879e-05	0.0011309	54.59	56.18
ENSMUSP00000125753	-14985.1	-14978	0.11577	0.23586	0.000160847	0.00653328	50.99	49.79
ENSMUSP00000126114	-4202.84	-4198.24	0.094	0.29009	0.00243037	0.048375	43.84	42.77
ENSMUSP00000127676	-4040.42	-4034.13	0.07617	0.31916	0.000388055	0.0135464	46.06	49.43
ENSMUSP00000127774	-2068.82	-2061.02	0.10789	0.82162	7.82528e-05	0.0038708	50.86	50.29
ENSMUSP00000127791	-1043.13	-1015.68	0.00271	0.42315	1.26125e-13	4.50087e-11	46.21	45.06
ENSMUSP00000128257	-1831.29	-1815.89	0.0446	0.71179	2.86904e-08	4.09535e-06	41.7	40.92
ENSMUSP00000128527	-5871.33	-5864.19	0.0552	0.2106	0.000157244	0.00649247	64.27	65.94
ENSMUSP00000128819	-7067.04	-7061.29	0.04592	0.1389	0.00069371	0.0207531	40.68	41.35
ENSMUSP00000129575	-5607.8	-5600.42	0.08235	0.2307	0.00012155	0.00542201	43.65	41.06
ENSMUSP00000131832	-4786.84	-4780.67	0.10639	0.33641	0.000443735	0.014979	44.7	47.2
ENSMUSP00000131991	-1041.07	-1046.09	0.00477	1.0707	0.00153136	0.0371391	53.37	50.98
ENSMUSP00000132780	-1804.9	-1799.7	0.15563	1.24818	0.00126067	0.0328038	36.61	36.99
ENSMUSP00000134450	-899.066	-886.72	0.00267	0.27906	6.72301e-07	5.89266e-05	49.01	50.19
ENSMUSP00000136493	-1105.33	-1076.17	0.00361	0.83169	2.2199e-14	9.24217e-12	49.1	50.48
ENSMUSP00000137414	-3979.5	-3970.5	0.03593	0.20864	2.20401e-05	0.00130433	45.74	47.05
ENSMUSP00000137427	-2919.58	-2894.19	0.03898	0.45378	1.03277e-12	3.22484e-10	40.54	41.34
ENSMUSP00000137614	-3312.14	-3304.61	0.05281	0.26166	0.000104295	0.00485045	58.12	56.88
ENSMUSP00000137631	-934.801	-920.08	0.0001	0.21734	5.75982e-08	7.37848e-06	50.35	50.73
ENSMUSP00000140276	-711.487	-702.581	0.00998	0.58314	2.43679e-05	0.0014156	49.47	46.93

## Sheet: Table S6
Table S6. The PSGs in the BMR.
gene	lnL.ne	lnL.po	ω	p	p.adjust
ENSMUSP00000000895	-3038.77	-3021.74	37.0982	5.38223e-09	1.5911e-07
ENSMUSP00000001059	-1682.85	-1678.12	6.68805	0.00209235	0.0241417
ENSMUSP00000001115	-3194.2	-3168.79	999	1.02108e-12	5.79695e-11
ENSMUSP00000001620	-3590.35	-3526.3	751.609	1.0637e-29	6.64283e-27
ENSMUSP00000001672	-1992.83	-1972.84	838.787	2.55796e-10	9.83044e-09
ENSMUSP00000001716	-1003.09	-994.784	617.274	4.59022e-05	0.000699169
ENSMUSP00000002084	-3989.87	-3979.44	24.3533	4.91764e-06	8.8376e-05
ENSMUSP00000002100	-2148.92	-2138.15	999	3.44899e-06	6.47788e-05
ENSMUSP00000002305	-4568.47	-4563.37	999	0.0014031	0.0165719
ENSMUSP00000003115	-930.485	-922.461	999	6.17504e-05	0.000910044
ENSMUSP00000003512	-3276.97	-3262.81	524.651	1.02728e-07	2.47936e-06
ENSMUSP00000004480	-919.705	-896.705	431.307	1.18366e-11	5.47554e-10
ENSMUSP00000005503	-1673.23	-1664.69	28.2157	3.58778e-05	0.000561898
ENSMUSP00000005532	-6654.81	-6590.56	515.692	8.67951e-30	6.19469e-27
ENSMUSP00000005749	-4046.37	-4022.82	999	6.70578e-12	3.16058e-10
ENSMUSP00000006293	-1668.58	-1656.55	34.4575	9.36317e-07	1.93191e-05
ENSMUSP00000007993	-3715	-3708.63	16.9798	0.000358838	0.00475532
ENSMUSP00000009102	-1497.23	-1492.1	737.522	0.00135878	0.0160864
ENSMUSP00000009120	-1967.96	-1950.61	106.581	3.8338e-09	1.21958e-07
ENSMUSP00000010192	-2836.73	-2784.83	361.901	2.23688e-24	6.14344e-22
ENSMUSP00000011302	-1537.91	-1530.36	998.999	0.000101179	0.00144426
ENSMUSP00000013294	-1876.02	-1849.79	476.275	4.38356e-13	2.70374e-11
ENSMUSP00000013299	-1151.37	-1139.81	531.236	1.52211e-06	3.02967e-05
ENSMUSP00000014562	-4343.14	-4322.27	80.1948	1.03998e-10	4.19011e-09
ENSMUSP00000015449	-5402.51	-5392.22	34.4615	5.7402e-06	0.000102057
ENSMUSP00000015749	-549.471	-540.184	999	1.63537e-05	0.00027054
ENSMUSP00000015994	-2582.16	-2564.45	29.6189	2.64031e-09	8.77554e-08
ENSMUSP00000016072	-2662.55	-2654.45	70.9973	5.73787e-05	0.000850634
ENSMUSP00000016115	-4298.42	-4289.07	37.0005	1.52524e-05	0.00025316
ENSMUSP00000016138	-1694.6	-1685.42	79.7976	1.82281e-05	0.000299564
ENSMUSP00000016664	-5586.1	-5550.97	55.636	5.19378e-17	5.29554e-15
ENSMUSP00000018002	-2934.21	-2909.84	29.8703	2.93627e-12	1.51233e-10
ENSMUSP00000019037	-1124.55	-1117.55	25.6706	0.000183797	0.00254363
ENSMUSP00000019065	-5691.17	-5667.2	999	4.37256e-12	2.18453e-10
ENSMUSP00000019441	-2844.67	-2834.6	999	7.21778e-06	0.000124775
ENSMUSP00000019660	-1642.03	-1632.54	999	1.31608e-05	0.000220642
ENSMUSP00000019927	-1764.35	-1756.26	350.538	5.73523e-05	0.000850634
ENSMUSP00000020204	-3274.99	-3231.58	42.08	1.18709e-20	2.37229e-18
ENSMUSP00000020270	-4160.48	-4129.95	998.992	5.5813e-15	4.64736e-13
ENSMUSP00000020308	-1829.47	-1800.27	233.543	2.12007e-14	1.62952e-12
ENSMUSP00000020334	-5561.82	-5510.63	636.153	4.60647e-24	1.1507e-21
ENSMUSP00000020408	-3556.94	-3543.09	36.383	1.42009e-07	3.33088e-06
ENSMUSP00000020523	-2733.67	-2725.52	159.115	5.4385e-05	0.000815938
ENSMUSP00000020804	-2053.82	-2039.64	998.973	1.0016e-07	2.42911e-06
ENSMUSP00000020827	-1460.52	-1435.56	615.378	1.5895e-12	8.72653e-11
ENSMUSP00000021097	-6146.06	-6132.65	999	2.22472e-07	5.07521e-06
ENSMUSP00000021328	-1157.89	-1149.52	609.442	4.2998e-05	0.000660978
ENSMUSP00000021603	-3630.34	-3622.04	5.05964	4.63332e-05	0.00070343
ENSMUSP00000021921	-4987.04	-4940.07	271.092	3.24454e-22	7.36804e-20
ENSMUSP00000022287	-1358.74	-1329.98	65.0936	3.34511e-14	2.45693e-12
ENSMUSP00000022337	-4794.32	-4779.71	128.819	6.48909e-08	1.62097e-06
ENSMUSP00000022345	-1300.03	-1289.55	44.1957	4.66589e-06	8.44594e-05
ENSMUSP00000022358	-4273.44	-4247.23	494.091	4.44316e-13	2.70708e-11
ENSMUSP00000022437	-3416.08	-3407.46	999	3.28424e-05	0.000519242
ENSMUSP00000022567	-3430.06	-3412.84	31.4997	4.40607e-09	1.34912e-07
ENSMUSP00000022586	-1897.62	-1893.04	473.112	0.00248297	0.028193
ENSMUSP00000022716	-1119.22	-1114.46	8.64305	0.00204484	0.0236482
ENSMUSP00000022734	-3018.99	-3010.04	999	2.33314e-05	0.000374803
ENSMUSP00000023353	-1836.86	-1823.69	19.8242	2.86821e-07	6.42582e-06
ENSMUSP00000023387	-1359.08	-1353.93	868.697	0.00133945	0.0158953
ENSMUSP00000023600	-5424.88	-5403.75	53.1061	7.99934e-11	3.30287e-09
ENSMUSP00000024112	-5053.43	-5040.86	37.8226	5.33747e-07	1.1494e-05
ENSMUSP00000024627	-5866.21	-5859.98	42.1872	0.000414958	0.00544129
ENSMUSP00000024709	-3292.13	-3283.71	12.4108	4.05622e-05	0.000629344
ENSMUSP00000025081	-6985.32	-6975.93	4.16509	1.47039e-05	0.000244869
ENSMUSP00000025239	-2873.75	-2796.52	251.93	1.83321e-35	3.05291e-32
ENSMUSP00000025241	-4652.95	-4616.04	999	8.57905e-18	1.099e-15
ENSMUSP00000025418	-1992.97	-1982.46	674.002	4.53926e-06	8.307e-05
ENSMUSP00000025474	-2165.89	-2160.15	14.1784	0.000696534	0.00876545
ENSMUSP00000025490	-4548.37	-4541.36	999	0.000180526	0.00251929
ENSMUSP00000025663	-4992.28	-4985.12	999	0.000154552	0.00216894
ENSMUSP00000025675	-1435.46	-1410.47	28.8166	1.54346e-12	8.56793e-11
ENSMUSP00000025755	-911.911	-903.784	29.2915	5.54111e-05	0.000828844
ENSMUSP00000025903	-8684.17	-8659.36	80.2198	1.8689e-12	1.00398e-10
ENSMUSP00000026209	-2363.38	-2353.21	88.3471	6.47033e-06	0.000112633
ENSMUSP00000026387	-1642.08	-1619.59	886.435	1.99107e-11	8.80299e-10
ENSMUSP00000026427	-8336.43	-8328.74	999	8.79874e-05	0.00126682
ENSMUSP00000026470	-2928.44	-2888.92	999	6.12774e-19	9.00417e-17
ENSMUSP00000026750	-2136.2	-2118.99	68.8269	4.42867e-09	1.34912e-07
ENSMUSP00000026886	-4372.67	-4343.07	999	1.41324e-14	1.1388e-12
ENSMUSP00000027289	-1630.64	-1613.29	51.9694	3.85697e-09	1.21958e-07
ENSMUSP00000027290	-8901.34	-8891.73	40.6314	1.15562e-05	0.000194393
ENSMUSP00000027357	-4075.5	-4041.69	999	1.97096e-16	1.89363e-14
ENSMUSP00000027505	-650.873	-644.787	687.46	0.000484934	0.00626029
ENSMUSP00000027533	-1719.81	-1714.94	999	0.00180859	0.0210622
ENSMUSP00000027580	-2575.41	-2550.87	999	2.46337e-12	1.29548e-10
ENSMUSP00000027885	-2963.84	-2946.91	999	5.91381e-09	1.70783e-07
ENSMUSP00000027906	-2208.94	-2167.66	655.358	1.0272e-19	1.71063e-17
ENSMUSP00000027952	-6849.36	-6835.89	998.999	2.10197e-07	4.83937e-06
ENSMUSP00000028020	-5092.75	-5055.9	129.83	9.17243e-18	1.14564e-15
ENSMUSP00000028062	-3571.82	-3533.27	251.613	1.62329e-18	2.31713e-16
ENSMUSP00000028252	-3550.23	-3539.03	69.8009	2.21681e-06	4.2927e-05
ENSMUSP00000028580	-1270.67	-1264.49	401.198	0.000435979	0.00568708
ENSMUSP00000028749	-4248.12	-4207.85	999	2.85466e-19	4.60061e-17
ENSMUSP00000028781	-7432.85	-7426.57	147.555	0.000396241	0.00520953
ENSMUSP00000028826	-7251.18	-7247.08	56.688	0.00415919	0.0450745
ENSMUSP00000029147	-3409.44	-3394.73	788.235	5.80527e-08	1.45744e-06
ENSMUSP00000029183	-1936.01	-1928.15	20.0796	7.27516e-05	0.00105659
ENSMUSP00000029416	-1489.94	-1478.59	25.9164	1.89035e-06	3.71819e-05
ENSMUSP00000029766	-944.365	-939.999	21.0587	0.00312381	0.0346044
ENSMUSP00000029838	-1321.09	-1299.35	580.304	4.27188e-11	1.82413e-09
ENSMUSP00000029908	-1588.25	-1580.32	339.075	6.79713e-05	0.000992937
ENSMUSP00000029968	-4998.62	-4980.35	25.8948	1.49669e-09	5.15688e-08
ENSMUSP00000030190	-3165.83	-3148.22	75.2762	2.95185e-09	9.70227e-08
ENSMUSP00000030198	-1470.36	-1457.39	119.652	3.54312e-07	7.79799e-06
ENSMUSP00000030274	-1366.19	-1341.75	70.2067	2.71059e-12	1.41064e-10
ENSMUSP00000030313	-1037.36	-1031.73	696.271	0.000792792	0.00977973
ENSMUSP00000030475	-2362.75	-2346.96	998.978	1.92679e-08	4.96199e-07
ENSMUSP00000030581	-2840.64	-2789.98	222.561	7.86914e-24	1.87211e-21
ENSMUSP00000030628	-3465.82	-3453.04	79.6715	4.29561e-07	9.29041e-06
ENSMUSP00000030760	-2423.09	-2418.99	58.6683	0.00419163	0.0453276
ENSMUSP00000030797	-779.505	-773.626	223.031	0.000606228	0.00768709
ENSMUSP00000030893	-2044.49	-2031.13	796.069	2.37304e-07	5.38896e-06
ENSMUSP00000031011	-1612.46	-1588.85	471.952	6.36924e-12	3.05968e-10
ENSMUSP00000031018	-1621.38	-1597.63	999	5.46052e-12	2.70106e-10
ENSMUSP00000031229	-1885.72	-1878.85	419.568	0.000211786	0.00290682
ENSMUSP00000031354	-2557.44	-2546.96	61.0119	4.70446e-06	8.48501e-05
ENSMUSP00000031423	-6837.42	-6832.39	505.073	0.00150826	0.0176884
ENSMUSP00000031455	-1639.74	-1619.32	366.596	1.64127e-10	6.35643e-09
ENSMUSP00000031554	-3719.1	-3657.89	107.659	1.86671e-28	9.3261e-26
ENSMUSP00000031598	-2870.57	-2854.25	17.544	1.10601e-08	3.01948e-07
ENSMUSP00000031707	-1183.78	-1177.94	27.9128	0.000626784	0.00792763
ENSMUSP00000031805	-1170.65	-1164.95	155.909	0.000733578	0.00913954
ENSMUSP00000032069	-5619.65	-5614.61	999	0.00150008	0.0176338
ENSMUSP00000032185	-3001.22	-2983.69	82.7772	3.1993e-09	1.0379e-07
ENSMUSP00000032237	-6577	-6571.77	999	0.00121595	0.0145333
ENSMUSP00000032322	-8881.04	-8851.82	58.4305	2.09924e-14	1.62952e-12
ENSMUSP00000032335	-6261.79	-6204.8	240.167	1.31157e-26	5.04047e-24
ENSMUSP00000032839	-4343.28	-4273.85	437.229	4.72064e-32	4.71686e-29
ENSMUSP00000032856	-3853.93	-3832.15	999	4.14111e-11	1.78353e-09
ENSMUSP00000033333	-1197.65	-1189.88	62.7326	8.1011e-05	0.00116974
ENSMUSP00000033898	-3569.42	-3558.87	10.2287	4.34786e-06	7.98599e-05
ENSMUSP00000033975	-2872.95	-2853.23	178.857	3.38785e-10	1.28225e-08
ENSMUSP00000033979	-2716.39	-2690.15	59.1192	4.33958e-13	2.70374e-11
ENSMUSP00000034190	-5109.82	-5053.97	999	4.14656e-26	1.2186e-23
ENSMUSP00000034205	-2123.17	-2117.45	21.0368	0.000714643	0.00897075
ENSMUSP00000034234	-1550.36	-1524.3	999	5.22623e-13	3.10836e-11
ENSMUSP00000034303	-1332.5	-1328.04	998.989	0.00281774	0.0314932
ENSMUSP00000034377	-1867.12	-1850.18	999	5.85122e-09	1.70469e-07
ENSMUSP00000034406	-1677.82	-1669.59	999	4.99594e-05	0.00075407
ENSMUSP00000034515	-4582.7	-4566.91	13.9588	1.91076e-08	4.94619e-07
ENSMUSP00000034534	-3242.33	-3229.8	999	5.52024e-07	1.18365e-05
ENSMUSP00000034570	-1111.76	-1094.9	24.835	6.34342e-09	1.82136e-07
ENSMUSP00000034650	-6361.44	-6356.83	999	0.00240595	0.0274433
ENSMUSP00000034697	-4842.17	-4833.88	998.959	4.64636e-05	0.00070343
ENSMUSP00000034745	-6611.22	-6575.56	289.294	3.05063e-17	3.35152e-15
ENSMUSP00000035167	-1339.11	-1334.86	128.915	0.00357333	0.039236
ENSMUSP00000035208	-7628.59	-7592.11	998.997	1.32472e-17	1.57578e-15
ENSMUSP00000035272	-9068.82	-9037.48	999	2.4407e-15	2.10237e-13
ENSMUSP00000035389	-3265.1	-3244.54	999	1.42282e-10	5.59717e-09
ENSMUSP00000035498	-2469.92	-2452.39	999	3.1939e-09	1.0379e-07
ENSMUSP00000035583	-1793.29	-1785.51	998.999	7.97836e-05	0.00115536
ENSMUSP00000035773	-1089.55	-1080.45	999	1.99564e-05	0.000326892
ENSMUSP00000036749	-1900.75	-1892.71	83.8834	6.07322e-05	0.000897687
ENSMUSP00000036898	-1289.64	-1275.81	647.363	1.4534e-07	3.39307e-06
ENSMUSP00000037600	-2567.61	-2540.15	999	1.25342e-13	8.57823e-12
ENSMUSP00000038063	-2820.43	-2814.73	6.76338	0.000731037	0.00913065
ENSMUSP00000038069	-1330.46	-1320.57	999	8.63684e-06	0.000147773
ENSMUSP00000038216	-6721.2	-6713.04	999	5.32592e-05	0.000801454
ENSMUSP00000038297	-2103.37	-2073.84	154.507	1.51903e-14	1.20462e-12
ENSMUSP00000038779	-3209.12	-3198.63	127.908	4.61931e-06	8.39203e-05
ENSMUSP00000038909	-2810.65	-2805.01	999	0.000779868	0.00966804
ENSMUSP00000038916	-4537.41	-4503.1	999	1.19132e-16	1.19036e-14
ENSMUSP00000039098	-2736.01	-2679.78	455.294	2.84612e-26	8.88701e-24
ENSMUSP00000039289	-1703.36	-1687.51	234.531	1.79771e-08	4.70227e-07
ENSMUSP00000039656	-5180.01	-5163.43	109.489	8.52988e-09	2.36752e-07
ENSMUSP00000039889	-3085.48	-3069.23	90.5365	1.18734e-08	3.17339e-07
ENSMUSP00000040548	-2045.58	-2029.57	999	1.51901e-08	3.99421e-07
ENSMUSP00000041025	-1183.83	-1173.48	33.2287	5.3598e-06	9.56341e-05
ENSMUSP00000041202	-3999.47	-3995.16	8.88523	0.00332894	0.0367138
ENSMUSP00000041232	-1926.74	-1915.5	999	2.13237e-06	4.14526e-05
ENSMUSP00000041307	-1790.94	-1786.8	29.2095	0.00401636	0.0439075
ENSMUSP00000041374	-4182.36	-4172.2	69.5006	6.5183e-06	0.000113074
ENSMUSP00000041800	-2695.82	-2673.98	651.83	3.85745e-11	1.67581e-09
ENSMUSP00000042260	-3286.28	-3267.35	8.47119	7.60542e-10	2.71405e-08
ENSMUSP00000042558	-1061.29	-1047.98	177.658	2.47375e-07	5.59225e-06
ENSMUSP00000042796	-1615.74	-1604.94	999	3.35797e-06	6.33072e-05
ENSMUSP00000042803	-1526.72	-1504.81	496.612	3.61384e-11	1.58375e-09
ENSMUSP00000042808	-1369.99	-1363.6	354.911	0.000351417	0.00466936
ENSMUSP00000042882	-3520.75	-3477.85	999	2.00299e-20	3.84883e-18
ENSMUSP00000043087	-2992.2	-2980.35	448.401	1.12919e-06	2.30262e-05
ENSMUSP00000043250	-4133.6	-4127.41	3.83954	0.000435052	0.00568708
ENSMUSP00000043624	-1145.64	-1139.3	999	0.000367188	0.0048531
ENSMUSP00000043764	-2192.53	-2186.9	218.101	0.000788434	0.00975004
ENSMUSP00000043780	-4042.56	-4024.11	63.5801	1.2353e-09	4.31577e-08
ENSMUSP00000043962	-1899.75	-1883.21	84.7578	8.82416e-09	2.43566e-07
ENSMUSP00000044305	-2159.95	-2125.81	723.945	1.42303e-16	1.39401e-14
ENSMUSP00000044604	-727.635	-713.597	439.895	1.16703e-07	2.78583e-06
ENSMUSP00000044637	-2796.52	-2787.68	13.0531	2.61142e-05	0.000416826
ENSMUSP00000045201	-3403.39	-3393.75	7.70464	1.12379e-05	0.000189677
ENSMUSP00000045272	-2662.63	-2647.51	999	3.78493e-08	9.59873e-07
ENSMUSP00000045460	-7575.6	-7538.6	105.266	7.79628e-18	1.02501e-15
ENSMUSP00000045770	-3810.5	-3804.51	201.907	0.000537796	0.00685416
ENSMUSP00000045805	-1812.81	-1796.02	469.972	6.7865e-09	1.91556e-07
ENSMUSP00000045838	-2663.48	-2647.18	910.843	1.12688e-08	3.05973e-07
ENSMUSP00000045862	-8267.57	-8186.89	194.263	5.70702e-37	1.42561e-33
ENSMUSP00000045910	-5282.49	-5276.01	44.5641	0.000319727	0.00427101
ENSMUSP00000046235	-2224.41	-2212.34	471.971	8.9344e-07	1.85213e-05
ENSMUSP00000046358	-1617.66	-1608.76	999	2.43692e-05	0.00039022
ENSMUSP00000046536	-4309.74	-4298.69	106.52	2.59019e-06	4.93915e-05
ENSMUSP00000046787	-1477.41	-1441.77	368.763	3.08587e-17	3.35152e-15
ENSMUSP00000046884	-9059.46	-9055.43	998.999	0.00450389	0.0482845
ENSMUSP00000046898	-1624.53	-1618	700.279	0.000298974	0.00401525
ENSMUSP00000047308	-3796.79	-3785.18	21.7822	1.43376e-06	2.87674e-05
ENSMUSP00000047327	-2987.86	-2980.26	66.0644	9.73664e-05	0.00139382
ENSMUSP00000047487	-3359.45	-3332.97	143.428	3.40135e-13	2.2069e-11
ENSMUSP00000047541	-4650.73	-4627.04	998.99	5.83553e-12	2.85827e-10
ENSMUSP00000047720	-3385.25	-3363.99	999	7.02906e-11	2.92643e-09
ENSMUSP00000047825	-1038.64	-1022.58	348.201	1.45275e-08	3.84017e-07
ENSMUSP00000047865	-7120.59	-7105.09	999	2.59742e-08	6.65473e-07
ENSMUSP00000047931	-999.714	-992.711	55.6297	0.000182129	0.00252824
ENSMUSP00000048120	-3475.03	-3466.27	37.8854	2.85606e-05	0.000454423
ENSMUSP00000048709	-3954.06	-3943.79	210.677	5.86361e-06	0.000103882
ENSMUSP00000048914	-2635.36	-2618.15	33.5901	4.42465e-09	1.34912e-07
ENSMUSP00000048962	-1838.53	-1834.25	536.263	0.00346735	0.0381562
ENSMUSP00000049112	-4243.3	-4232.05	998.999	2.09686e-06	4.09215e-05
ENSMUSP00000049296	-22356.3	-22343.5	9.82989	4.1599e-07	9.07549e-06
ENSMUSP00000049460	-4763.07	-4717.49	999	1.32451e-21	2.7572e-19
ENSMUSP00000050577	-1589.44	-1578.8	998.968	3.93583e-06	7.30983e-05
ENSMUSP00000052001	-1278.09	-1262.78	836.258	3.14051e-08	8.00509e-07
ENSMUSP00000052172	-1213.6	-1208.23	81.0491	0.00104822	0.012711
ENSMUSP00000052507	-1145.65	-1140.76	10.1184	0.00176658	0.0206211
ENSMUSP00000052641	-854.567	-848.774	463.912	0.000664243	0.0083802
ENSMUSP00000052826	-1333.8	-1325.2	702.825	3.34868e-05	0.00052776
ENSMUSP00000053238	-1970.25	-1955.84	249.016	7.99005e-08	1.97615e-06
ENSMUSP00000053547	-2402.7	-2375.3	999	1.32313e-13	8.93291e-12
ENSMUSP00000053955	-2116.43	-2110.35	37.0007	0.000488363	0.00628831
ENSMUSP00000054150	-3058.13	-3025.69	422.107	8.0039e-16	7.40509e-14
ENSMUSP00000054963	-4675.25	-4658.86	999	1.03533e-08	2.84205e-07
ENSMUSP00000055304	-4019.43	-4009.18	999	5.98001e-06	0.000105569
ENSMUSP00000056401	-3310.34	-3302.38	136.597	6.55809e-05	0.000960828
ENSMUSP00000056481	-1894.67	-1889.31	999	0.00106089	0.0128334
ENSMUSP00000056530	-5885.38	-5865.94	97.0006	4.48119e-10	1.63416e-08
ENSMUSP00000057253	-4826.5	-4822.11	3.55001	0.00304818	0.0338415
ENSMUSP00000057509	-3174.38	-3169.52	999	0.00182272	0.0211775
ENSMUSP00000058432	-914.619	-906.232	292.029	4.21092e-05	0.000649314
ENSMUSP00000058785	-1625.05	-1619.51	998.975	0.000875712	0.0107232
ENSMUSP00000059074	-914.186	-905.786	999	4.15018e-05	0.000641928
ENSMUSP00000059666	-2299.67	-2295.56	17.078	0.0041383	0.0449455
ENSMUSP00000059709	-1105.42	-1089.36	681.182	1.45265e-08	3.84017e-07
ENSMUSP00000059720	-2222.83	-2215.98	999	0.00021512	0.00294449
ENSMUSP00000059792	-850.765	-837.337	117.887	2.19351e-07	5.02697e-06
ENSMUSP00000060457	-2840.6	-2820.95	170.599	3.63189e-10	1.3541e-08
ENSMUSP00000060640	-1730.16	-1717.93	999	7.56584e-07	1.59489e-05
ENSMUSP00000061221	-1351.82	-1344.93	559.807	0.0002053	0.00282556
ENSMUSP00000061474	-2381.88	-2363.36	441.684	1.14753e-09	4.03738e-08
ENSMUSP00000061489	-3217.4	-3185.76	999	1.78459e-15	1.59211e-13
ENSMUSP00000061843	-4943.74	-4927.47	58.3444	1.15672e-08	3.12378e-07
ENSMUSP00000062110	-3523.73	-3518.01	999	0.000719679	0.00901132
ENSMUSP00000062341	-4991.73	-4970.05	124.725	4.53094e-11	1.91835e-09
ENSMUSP00000062344	-3785.69	-3760.5	82.5653	1.2675e-12	7.11512e-11
ENSMUSP00000062584	-3268.58	-3262.42	266.435	0.000447649	0.00581857
ENSMUSP00000063277	-3627.75	-3616.27	20.3389	1.64905e-06	3.25639e-05
ENSMUSP00000063976	-1264.07	-1252.55	80.4614	1.58241e-06	3.13718e-05
ENSMUSP00000064158	-2257.58	-2250.95	999	0.000271218	0.00366218
ENSMUSP00000064336	-3836.77	-3801.33	155.556	3.80081e-17	3.956e-15
ENSMUSP00000064462	-2846.32	-2828.88	895.93	3.53534e-09	1.13222e-07
ENSMUSP00000064551	-6373.51	-6369.51	999	0.00464033	0.0494309
ENSMUSP00000064691	-2802.19	-2781.36	999	1.08977e-10	4.35559e-09
ENSMUSP00000065118	-1338.68	-1319.72	384.428	7.404e-10	2.66118e-08
ENSMUSP00000065337	-2101.53	-2094.53	110.228	0.000182179	0.00252824
ENSMUSP00000065733	-1143.99	-1134.9	999	2.02529e-05	0.000329587
ENSMUSP00000066256	-3736.64	-3710.27	743.116	3.81627e-13	2.44437e-11
ENSMUSP00000066516	-1839.89	-1834.43	231.73	0.000946424	0.0115607
ENSMUSP00000066803	-3240.55	-3204.98	478.866	3.34568e-17	3.55639e-15
ENSMUSP00000067581	-2067.65	-2057.94	606.382	1.05088e-05	0.000177973
ENSMUSP00000068690	-3444.4	-3388.01	486.52	2.41941e-26	8.05825e-24
ENSMUSP00000068716	-8720.17	-8714.63	6.43107	0.000873926	0.0107232
ENSMUSP00000068804	-4593.84	-4576.89	166.365	5.81608e-09	1.70469e-07
ENSMUSP00000069011	-3572.64	-3561.52	9.99098	2.40468e-06	4.60298e-05
ENSMUSP00000069013	-893.478	-882.982	119.024	4.6083e-06	8.39203e-05
ENSMUSP00000069087	-4215.61	-4189.26	155.901	3.91151e-13	2.47366e-11
ENSMUSP00000069257	-5875.2	-5849.29	999	6.08205e-13	3.57482e-11
ENSMUSP00000070119	-2609.62	-2566.88	130.794	2.3633e-20	4.37298e-18
ENSMUSP00000070313	-521.642	-507.568	999	1.12337e-07	2.69825e-06
ENSMUSP00000070314	-2958.13	-2927.05	73.5674	3.16995e-15	2.68425e-13
ENSMUSP00000070958	-1183.97	-1178.66	747.26	0.00111927	0.0134744
ENSMUSP00000071351	-1753.91	-1725.16	214.934	3.39328e-14	2.45693e-12
ENSMUSP00000071495	-2849.56	-2845.56	13.1299	0.00469101	0.0498644
ENSMUSP00000071872	-1102.7	-1092.07	625.611	4.00977e-06	7.41956e-05
ENSMUSP00000072509	-9438.55	-9410.99	148.778	1.1339e-13	7.97884e-12
ENSMUSP00000072863	-3042.55	-3021.66	181.695	1.02086e-10	4.16977e-09
ENSMUSP00000073244	-1069.71	-1062.99	53.1093	0.000245915	0.00334767
ENSMUSP00000073268	-2000.84	-1988.82	85.1483	9.3966e-07	1.93191e-05
ENSMUSP00000073459	-2445.68	-2434.98	84.1404	3.7163e-06	6.92784e-05
ENSMUSP00000073546	-1276.59	-1265.65	115.903	2.91073e-06	5.52927e-05
ENSMUSP00000074160	-866.009	-859.077	998.991	0.00019653	0.00271233
ENSMUSP00000074898	-2873.32	-2868.63	7.99733	0.00218028	0.0249832
ENSMUSP00000075037	-1775.64	-1771.59	215.448	0.00444136	0.0477184
ENSMUSP00000075063	-6535.83	-6499.91	115.386	2.32491e-17	2.70122e-15
ENSMUSP00000075283	-662.556	-666.992	5.20416	0.00289729	0.032238
ENSMUSP00000075709	-1590.7	-1550.47	102.742	2.98968e-19	4.66763e-17
ENSMUSP00000077466	-1124	-1103.57	520.234	1.62966e-10	6.35643e-09
ENSMUSP00000078293	-873.584	-878.088	12.4791	0.002689	0.0302573
ENSMUSP00000078544	-13294.4	-13289.2	8.66297	0.00129663	0.0154606
ENSMUSP00000079361	-1009.36	-1003.06	998.997	0.000383399	0.00505399
ENSMUSP00000080414	-1400.64	-1392.16	999	3.81628e-05	0.000595817
ENSMUSP00000081043	-4654.9	-4638.31	998.969	8.34559e-09	2.32931e-07
ENSMUSP00000081745	-2320.75	-2306.53	998.989	9.60891e-08	2.34176e-06
ENSMUSP00000082220	-5363.9	-5349.52	144.408	8.20289e-08	2.0188e-06
ENSMUSP00000083155	-5549.35	-5497.5	89.6211	2.33638e-24	6.14344e-22
ENSMUSP00000084572	-4540.46	-4533.98	4.78081	0.000318738	0.00426921
ENSMUSP00000084837	-5673.1	-5655.8	15.9709	4.06256e-09	1.26854e-07
ENSMUSP00000085187	-1088.69	-1066.17	524.502	1.93663e-11	8.63875e-10
ENSMUSP00000086167	-3296.41	-3239.64	908.44	1.63996e-26	5.85231e-24
ENSMUSP00000087184	-8627.76	-8600.58	999	1.65715e-13	1.08936e-11
ENSMUSP00000087641	-1542.36	-1529.28	312.686	3.14128e-07	7.00618e-06
ENSMUSP00000088320	-2793.67	-2776.49	597.439	4.5737e-09	1.38167e-07
ENSMUSP00000088503	-1942.63	-1930.1	26.35	5.55637e-07	1.18631e-05
ENSMUSP00000089045	-4545.03	-4536.68	999	4.38059e-05	0.000671333
ENSMUSP00000089814	-2697.53	-2664.08	999	2.86808e-16	2.70357e-14
ENSMUSP00000090228	-2325	-2312.2	39.989	4.2073e-07	9.13898e-06
ENSMUSP00000090637	-2722.76	-2711.12	999	1.40176e-06	2.82387e-05
ENSMUSP00000091061	-2735.56	-2731.41	646.753	0.00393902	0.0431564
ENSMUSP00000091452	-1479.07	-1469.6	105.771	1.34734e-05	0.000225127
ENSMUSP00000091553	-1625.39	-1619.8	998.999	0.00082996	0.010213
ENSMUSP00000091768	-917.643	-911.484	306.085	0.000448389	0.00581857
ENSMUSP00000092283	-2990.04	-2978.48	30.2857	1.51835e-06	3.02967e-05
ENSMUSP00000092414	-3252.43	-3209.87	449.406	2.82279e-20	5.03667e-18
ENSMUSP00000092845	-1409.33	-1385.75	999	6.54381e-12	3.11361e-10
ENSMUSP00000093581	-3084.82	-3080.77	999	0.00441689	0.0475577
ENSMUSP00000093958	-4533.16	-4528.7	45.8235	0.00281478	0.0314932
ENSMUSP00000094021	-3070.22	-3051.79	998.996	1.27122e-09	4.41042e-08
ENSMUSP00000094882	-10049.5	-10029.7	15.5672	3.0554e-10	1.16525e-08
ENSMUSP00000094973	-2892.17	-2871.28	443.447	1.02659e-10	4.16977e-09
ENSMUSP00000095195	-3242.99	-3223.99	998.996	7.04065e-10	2.54892e-08
ENSMUSP00000095572	-4212.14	-4206	207.301	0.000461912	0.00597853
ENSMUSP00000095713	-2248.46	-2219.47	365.106	2.64239e-14	1.97035e-12
ENSMUSP00000096167	-3645.02	-3631.17	998.999	1.41848e-07	3.33088e-06
ENSMUSP00000096712	-5799.59	-5728.95	999	1.39466e-32	1.74192e-29
ENSMUSP00000096753	-6511.52	-6495.27	2.23468	1.1878e-08	3.17339e-07
ENSMUSP00000097219	-3352.26	-3348.13	998.999	0.00406469	0.0442422
ENSMUSP00000097297	-1006.59	-992.999	110.843	1.85742e-07	4.29614e-06
ENSMUSP00000097336	-3234.24	-3225.58	998.997	3.16533e-05	0.000502031
ENSMUSP00000097566	-1163.92	-1159.38	998.997	0.00258711	0.0292425
ENSMUSP00000097792	-3350.1	-3345.19	763.267	0.00173079	0.0202506
ENSMUSP00000097912	-966.348	-958.849	28.6515	0.000107675	0.0015326
ENSMUSP00000098056	-5185.23	-5167.26	599.163	2.04082e-09	6.936e-08
ENSMUSP00000098379	-7078.15	-7053.91	999	3.32009e-12	1.67547e-10
ENSMUSP00000098616	-3456.53	-3435.09	97.7956	5.77473e-11	2.42442e-09
ENSMUSP00000098686	-4313.29	-4281.14	96.939	1.07199e-15	9.73761e-14
ENSMUSP00000098942	-1468.79	-1439.1	444.774	1.30066e-14	1.06526e-12
ENSMUSP00000099487	-4825.7	-4815.33	55.7326	5.26749e-06	9.43239e-05
ENSMUSP00000099524	-16606.2	-16593.2	999	3.3638e-07	7.43607e-06
ENSMUSP00000099552	-4969.1	-4964.75	998.998	0.00318495	0.0352036
ENSMUSP00000099755	-2152.45	-2142.72	598.338	1.02404e-05	0.000174018
ENSMUSP00000099765	-703.358	-679.943	341.419	7.74788e-12	3.61761e-10
ENSMUSP00000100061	-3791.8	-3775.99	44.8981	1.88347e-08	4.90094e-07
ENSMUSP00000100503	-6893.55	-6882.39	65.3888	2.31346e-06	4.44539e-05
ENSMUSP00000101050	-1340.69	-1331.62	37.6196	2.04402e-05	0.000331557
ENSMUSP00000101146	-1138.22	-1128.02	727.791	6.25185e-06	0.000109211
ENSMUSP00000101207	-1480.27	-1474.58	999	0.00074197	0.0092211
ENSMUSP00000101307	-5128.27	-5091.72	101.093	1.23787e-17	1.50839e-15
ENSMUSP00000101309	-1699.67	-1681.92	999	2.56119e-09	8.58774e-08
ENSMUSP00000101404	-11773.4	-11762.5	999	3.22483e-06	6.10275e-05
ENSMUSP00000101734	-6783.08	-6771.08	999	9.70544e-07	1.98723e-05
ENSMUSP00000102417	-1605.19	-1569.35	999	2.53696e-17	2.8806e-15
ENSMUSP00000103351	-1202.27	-1197.82	10.7195	0.00285212	0.0318062
ENSMUSP00000103485	-1450.24	-1438.97	16.6636	2.06093e-06	4.03781e-05
ENSMUSP00000104301	-10402.7	-10389.4	21.5231	2.60788e-07	5.86891e-06
ENSMUSP00000104844	-2356.84	-2347.79	14.2981	2.10159e-05	0.00033979
ENSMUSP00000105045	-960.546	-945.98	716.188	6.7665e-08	1.68186e-06
ENSMUSP00000105104	-2560.45	-2545.7	998.997	5.57898e-08	1.40771e-06
ENSMUSP00000105654	-3165.85	-3141.54	448.996	3.11278e-12	1.58688e-10
ENSMUSP00000105663	-4875.06	-4870.34	8.34709	0.00213702	0.0245438
ENSMUSP00000105744	-5346.25	-5328.54	152.364	2.65233e-09	8.77554e-08
ENSMUSP00000106025	-429.744	-418.583	999	2.30489e-06	4.44539e-05
ENSMUSP00000106118	-3639.58	-3634.43	4.17688	0.00132499	0.0157611
ENSMUSP00000106212	-3180.93	-3176.44	998.998	0.00272297	0.0305707
ENSMUSP00000106251	-1849.44	-1832.35	999	5.00711e-09	1.48902e-07
ENSMUSP00000106303	-2284.85	-2265.39	80.3597	4.44635e-10	1.63338e-08
ENSMUSP00000106724	-1139.67	-1132.5	90.3647	0.000153955	0.00216664
ENSMUSP00000106877	-2030.01	-2005.1	999	1.69471e-12	9.20301e-11
ENSMUSP00000106945	-2217.87	-2210.23	24.4543	9.30467e-05	0.00133581
ENSMUSP00000107512	-2861.71	-2855.08	183.115	0.000273184	0.00367878
ENSMUSP00000107674	-2849.85	-2830.32	998.996	4.11735e-10	1.52372e-08
ENSMUSP00000108243	-1571.55	-1563.45	680.886	5.68345e-05	0.000847598
ENSMUSP00000108302	-2833.68	-2805	374.857	3.62882e-14	2.58994e-12
ENSMUSP00000108317	-2995.78	-2986.82	999	2.31094e-05	0.000372433
ENSMUSP00000108583	-990.697	-980.09	101.81	4.10746e-06	7.57228e-05
ENSMUSP00000108929	-1083.28	-1071.58	999	1.3168e-06	2.66345e-05
ENSMUSP00000109997	-3068.05	-3058.83	13.127	1.75132e-05	0.000288766
ENSMUSP00000110352	-5303.08	-5293.18	998.999	8.57029e-06	0.000147138
ENSMUSP00000110545	-2344.89	-2331.82	28.4792	3.19656e-07	7.09779e-06
ENSMUSP00000110562	-1353.18	-1330.62	371.205	1.84017e-11	8.28241e-10
ENSMUSP00000110643	-4290.03	-4277.51	998.997	5.66309e-07	1.20395e-05
ENSMUSP00000111498	-4141.34	-4098.82	175.507	2.9251e-20	5.03923e-18
ENSMUSP00000112170	-4597.49	-4568.44	999	2.47801e-14	1.87578e-12
ENSMUSP00000112438	-2316.09	-2302.1	929.638	1.21816e-07	2.88433e-06
ENSMUSP00000112498	-4512.81	-4488.07	86.4496	2.00689e-12	1.06664e-10
ENSMUSP00000112871	-1537.26	-1529.99	818.619	0.000136849	0.00194233
ENSMUSP00000112902	-6328.94	-6320.63	88.041	4.53545e-05	0.000692938
ENSMUSP00000112961	-4321.51	-4304.01	26.9943	3.28989e-09	1.06041e-07
ENSMUSP00000113282	-5058.63	-4972.94	301.268	3.71627e-39	1.85665e-35
ENSMUSP00000113286	-1831.49	-1820.74	998.852	3.55315e-06	6.64852e-05
ENSMUSP00000113319	-991.536	-984.904	999	0.000270674	0.00366218
ENSMUSP00000113392	-1917.5	-1900.2	998.998	4.06233e-09	1.26854e-07
ENSMUSP00000113768	-3217.82	-3213.81	24.4573	0.00459195	0.04902
ENSMUSP00000114339	-2047.87	-2041.96	998.994	0.000584582	0.00743148
ENSMUSP00000114429	-2533.24	-2515.99	999	4.28834e-09	1.33072e-07
ENSMUSP00000114495	-1264.42	-1252.29	999	8.39544e-07	1.74765e-05
ENSMUSP00000114717	-10521.7	-10516.7	2.06974	0.00145341	0.0171255
ENSMUSP00000114852	-2498.06	-2475.17	859.478	1.32758e-11	6.08494e-10
ENSMUSP00000115766	-1467.39	-1460.76	998.989	0.000270002	0.00366218
ENSMUSP00000116044	-2347.91	-2320.44	999	1.24662e-13	8.57823e-12
ENSMUSP00000118751	-2871.55	-2865.12	999	0.000335019	0.00446335
ENSMUSP00000119261	-1993.54	-1986.34	73.6309	0.000147535	0.00208215
ENSMUSP00000120152	-4687.16	-4727.34	27.6278	3.12114e-19	4.72521e-17
ENSMUSP00000121203	-3412.94	-3407.63	998.999	0.00111126	0.0134103
ENSMUSP00000121317	-2265.58	-2242.73	509.748	1.36831e-11	6.21461e-10
ENSMUSP00000122192	-2033.26	-2023.04	17.8365	6.14111e-06	0.000107652
ENSMUSP00000122274	-2583.43	-2600.24	5.19019	6.70294e-09	1.90272e-07
ENSMUSP00000122881	-5054.97	-5044.73	48.828	6.02261e-06	0.000105947
ENSMUSP00000122964	-2336.54	-2330.54	227.01	0.000529884	0.00677059
ENSMUSP00000123129	-3873.1	-3864.01	619.54	2.00262e-05	0.000326963
ENSMUSP00000123636	-1255.83	-1251.11	127.511	0.00210811	0.0242676
ENSMUSP00000124089	-2330.62	-2311.96	999	1.00645e-09	3.56611e-08
ENSMUSP00000125749	-735.954	-730.715	412.183	0.00120816	0.0144985
ENSMUSP00000126529	-1822.64	-1816.62	10.3603	0.000519693	0.00665896
ENSMUSP00000126623	-3673.8	-3612.41	778.034	1.56473e-28	8.68597e-26
ENSMUSP00000127250	-2477.6	-2463.9	999	1.65116e-07	3.83684e-06
ENSMUSP00000127387	-3878.69	-3871.54	998.972	0.000155589	0.00217738
ENSMUSP00000127526	-1934.68	-1924.82	106.392	8.95805e-06	0.000152745
ENSMUSP00000127662	-1824.18	-1814.25	999	8.29525e-06	0.000142907
ENSMUSP00000128083	-1470.24	-1458.11	33.7032	8.38975e-07	1.74765e-05
ENSMUSP00000128278	-4892.56	-4884.59	6.57099	6.53911e-05	0.000960828
ENSMUSP00000128331	-7239.77	-7234.39	999	0.00103766	0.0126136
ENSMUSP00000128789	-8543.45	-8523.77	999	3.5336e-10	1.32736e-08
ENSMUSP00000128969	-2943.18	-2939.09	336.997	0.00422795	0.0456216
ENSMUSP00000129166	-3759.56	-3741.66	998.999	2.19008e-09	7.393e-08
ENSMUSP00000129584	-712.856	-704.304	999	3.5354e-05	0.000555436
ENSMUSP00000129974	-1962.17	-1935.97	80.6208	4.5273e-13	2.72511e-11
ENSMUSP00000130108	-2745.15	-2737.93	999	0.000145449	0.00205854
ENSMUSP00000131573	-20747	-20730.3	85.8373	7.53827e-09	2.1158e-07
ENSMUSP00000133209	-3184.93	-3180.34	30.6033	0.00246639	0.0280685
ENSMUSP00000133212	-3853.3	-3807.01	906.918	6.4564e-22	1.40244e-19
ENSMUSP00000133849	-8488.31	-8483.79	9.9789	0.00263972	0.0297699
ENSMUSP00000134009	-4126.15	-4105.48	999	1.27444e-10	5.05324e-09
ENSMUSP00000134205	-2922.82	-2863.93	466.293	1.92452e-27	8.01244e-25
ENSMUSP00000135516	-2152.42	-2134.36	91.1531	1.86246e-09	6.37317e-08
ENSMUSP00000136163	-3318.69	-3281.67	347.642	7.67418e-18	1.02501e-15
ENSMUSP00000136405	-667.055	-663.023	96.9333	0.00451339	0.0482845
ENSMUSP00000136988	-1143.25	-1138.01	53.0903	0.00121014	0.0144985
ENSMUSP00000137561	-3207.27	-3190.14	93.8539	4.85662e-09	1.45291e-07
ENSMUSP00000137764	-2432.52	-2418.48	667.217	1.17099e-07	2.78583e-06
ENSMUSP00000137833	-3212.79	-3208.23	4.7387	0.00253865	0.0287599
ENSMUSP00000139571	-3474.61	-3448.72	813.418	6.21606e-13	3.6111e-11
ENSMUSP00000139911	-1117.88	-1111.85	999	0.000519815	0.00665896
ENSMUSP00000139943	-978.397	-972.948	999	0.000962767	0.0117317
ENSMUSP00000140835	-5176.6	-5172.46	10.4046	0.00403362	0.0439999
ENSMUSP00000142230	-4595.71	-4529.03	304.421	7.56084e-31	6.29566e-28

## Sheet: Table S7
Table S7. The PSGs in the NMR.
gene	lnL.ne	lnL.po	ω	p	p.adjust
ENSMUSP00000002064	-1787.77	-1769.49	998.997	1.4861e-09	3.22806e-07
ENSMUSP00000003310	-11954.6	-11797.2	999	1.83172e-70	9.15129e-67
ENSMUSP00000005825	-7357.09	-7350.21	5.14562	0.000209541	0.0109049
ENSMUSP00000015501	-3293.16	-3286.22	999	0.000196542	0.0105583
ENSMUSP00000016638	-2206.64	-2196.1	999	4.3799e-06	0.000352935
ENSMUSP00000017153	-1845.88	-1826.97	999	7.74711e-10	1.93523e-07
ENSMUSP00000017408	-7328.32	-7318.17	101.639	6.63046e-06	0.000509627
ENSMUSP00000017946	-3414.09	-3404.24	998.979	9.06793e-06	0.000656571
ENSMUSP00000018821	-3622.51	-3611.9	998.942	4.09118e-06	0.000340659
ENSMUSP00000019859	-1836.39	-1826.98	999	1.43498e-05	0.000992891
ENSMUSP00000020017	-1661.44	-1649.67	340.604	1.2161e-06	0.000121512
ENSMUSP00000020268	-4988.56	-4977.17	999	1.80796e-06	0.000162159
ENSMUSP00000020329	-3520.99	-3499.57	48.7546	5.88906e-11	1.96145e-08
ENSMUSP00000021328	-1159.12	-1147.48	81.3238	1.3984e-06	0.000136988
ENSMUSP00000022039	-2807.17	-2800.32	482.133	0.000214588	0.0110524
ENSMUSP00000022119	-1567.48	-1555.51	999	1.00008e-06	0.000111032
ENSMUSP00000022577	-9594.74	-9587.75	999	0.000184992	0.0103133
ENSMUSP00000022682	-1004.61	-994.668	999	8.25749e-06	0.000606682
ENSMUSP00000022695	-2389.5	-2384.19	998.999	0.00112765	0.0458028
ENSMUSP00000023133	-1295.1	-1289.27	999	0.0006361	0.0289496
ENSMUSP00000023214	-1717.5	-1711.89	101.243	0.000810612	0.034642
ENSMUSP00000023405	-961.869	-956.351	38.5936	0.000893921	0.0378477
ENSMUSP00000024112	-5062.11	-5051.32	998.957	3.40329e-06	0.000293152
ENSMUSP00000024763	-2056.65	-2032.43	999	3.42292e-12	1.31546e-09
ENSMUSP00000024988	-7856.23	-7829.52	945.751	2.70616e-13	1.352e-10
ENSMUSP00000025081	-6985.32	-6977.52	3.48847	7.82449e-05	0.00470978
ENSMUSP00000025093	-1547.45	-1538.37	147.318	2.03643e-05	0.00133869
ENSMUSP00000026480	-858.221	-852.869	999	0.00106913	0.0445114
ENSMUSP00000027592	-3102.67	-3081.87	953.465	1.12732e-10	3.313e-08
ENSMUSP00000028045	-3336.65	-3330.9	17.6845	0.000692945	0.0309103
ENSMUSP00000028250	-2245.91	-2237.39	998.999	3.65035e-05	0.00233809
ENSMUSP00000030183	-1924.62	-1914.07	999	4.33459e-06	0.000352935
ENSMUSP00000030556	-6241.21	-6233.33	37.0122	7.18196e-05	0.00437574
ENSMUSP00000031590	-4978.47	-4967.01	998.982	1.69158e-06	0.000159094
ENSMUSP00000031897	-2616.35	-2602.35	225.73	1.21589e-07	1.59858e-05
ENSMUSP00000033383	-7658.11	-7622.65	998.998	3.71003e-17	4.63383e-14
ENSMUSP00000033418	-2252.28	-2234.89	999	3.68755e-09	6.82334e-07
ENSMUSP00000033898	-3569.42	-3562.8	8.24954	0.000274132	0.01356
ENSMUSP00000034172	-4739.04	-4720.45	998.999	1.07163e-09	2.43357e-07
ENSMUSP00000034650	-6350.47	-6322.27	999	5.89147e-14	4.20482e-11
ENSMUSP00000035230	-2755.94	-2748.44	81.9363	0.000106631	0.00619449
ENSMUSP00000035486	-2539.41	-2534.17	384.934	0.00119963	0.0475664
ENSMUSP00000035579	-3462.25	-3452.43	999	9.39627e-06	0.000670625
ENSMUSP00000035898	-1264.81	-1254.82	31.3661	7.85447e-06	0.000594559
ENSMUSP00000037890	-2500.8	-2491.01	96.3955	9.57401e-06	0.000673687
ENSMUSP00000038138	-7612.4	-7603.14	35.0391	1.66828e-05	0.00112631
ENSMUSP00000038263	-952.987	-947.696	49.1909	0.00114127	0.0459821
ENSMUSP00000039134	-4094.8	-4081.59	305.454	2.76582e-07	3.54308e-05
ENSMUSP00000039484	-2068.03	-2062.35	20.436	0.00074975	0.0331482
ENSMUSP00000041848	-2473.92	-2467.87	758.744	0.000506025	0.0236271
ENSMUSP00000042151	-1980.26	-1966.18	999	1.11796e-07	1.50955e-05
ENSMUSP00000042177	-6935.95	-6929.08	136.629	0.000208933	0.0109049
ENSMUSP00000042195	-3771.05	-3764.13	82.8793	0.00019982	0.0106202
ENSMUSP00000042260	-3259.05	-3249.83	81.3028	1.75653e-05	0.00117009
ENSMUSP00000042285	-3807.69	-3795.78	998.995	1.05653e-06	0.000114183
ENSMUSP00000042691	-5987.91	-5980.92	22.1117	0.000186434	0.0103133
ENSMUSP00000042702	-2525.73	-2500.32	999	1.01429e-12	4.6067e-10
ENSMUSP00000043250	-4133.6	-4122.21	15.8826	1.81763e-06	0.000162159
ENSMUSP00000043614	-2882.46	-2835.16	323.7	2.3161e-22	3.85708e-19
ENSMUSP00000043733	-7168.96	-7163.33	12.1475	0.000790873	0.0343583
ENSMUSP00000043738	-3789.76	-3774.96	255.761	5.28035e-08	8.50988e-06
ENSMUSP00000047475	-6218.43	-6204.13	54.5088	8.91232e-08	1.27217e-05
ENSMUSP00000047529	-1908.9	-1903.68	637.634	0.00122654	0.0482504
ENSMUSP00000049057	-5580.65	-5569.84	999	3.31068e-06	0.000290178
ENSMUSP00000049280	-4113.85	-4107.05	32.1752	0.000226252	0.0115342
ENSMUSP00000055122	-6714.46	-6706.68	33.2876	7.93859e-05	0.00472157
ENSMUSP00000060159	-1759.14	-1739.84	150.354	5.20815e-10	1.36947e-07
ENSMUSP00000062047	-13733.1	-13712.8	22.4925	1.8739e-10	5.20112e-08
ENSMUSP00000062584	-3264.33	-3231.88	154.272	7.87373e-16	7.86743e-13
ENSMUSP00000063410	-3134.72	-3127.75	20.8639	0.000189916	0.0103133
ENSMUSP00000068281	-2717.96	-2708.02	999	8.25704e-06	0.000606682
ENSMUSP00000069969	-5257.47	-5250.46	999	0.000181532	0.0103061
ENSMUSP00000074188	-1325.43	-1313.54	867.811	1.07418e-06	0.000114183
ENSMUSP00000074490	-1752.92	-1741.42	998.996	1.61944e-06	0.000155591
ENSMUSP00000075113	-2113.97	-2098.15	18.7164	1.86518e-08	3.32801e-06
ENSMUSP00000075573	-5575.47	-5563.69	160.371	1.21061e-06	0.000121512
ENSMUSP00000078718	-2316.94	-2299.26	452.328	2.71789e-09	5.22254e-07
ENSMUSP00000079038	-3637.37	-3609.83	999	1.15486e-13	6.41076e-11
ENSMUSP00000079379	-3968.88	-3956.54	37.8012	6.75956e-07	8.23677e-05
ENSMUSP00000079538	-6393.37	-6387.76	1.837	0.000811272	0.034642
ENSMUSP00000080743	-4808.04	-4796.26	20.8884	1.21008e-06	0.000121512
ENSMUSP00000082288	-3841.66	-3835.6	247.073	0.000495132	0.0233366
ENSMUSP00000084572	-4540.46	-4532.76	3.31541	8.71516e-05	0.00512246
ENSMUSP00000085555	-1799.04	-1786.82	999	7.66255e-07	9.11479e-05
ENSMUSP00000086167	-3315.11	-3309.79	212.372	0.00109886	0.0451061
ENSMUSP00000086363	-3938.45	-3932.07	80.3296	0.000353168	0.0171304
ENSMUSP00000086422	-3991.6	-3981.21	61.9855	5.15464e-06	0.000402384
ENSMUSP00000089805	-6138.55	-6123.05	999	2.60056e-08	4.3308e-06
ENSMUSP00000090287	-2175.67	-2160.07	999	2.31987e-08	3.99658e-06
ENSMUSP00000094882	-10049.5	-10031.5	5.987	2.04078e-09	4.24822e-07
ENSMUSP00000096537	-4756	-4747.45	45.4768	3.52231e-05	0.00228539
ENSMUSP00000096690	-7659.85	-7638.87	999	9.31893e-11	2.90984e-08
ENSMUSP00000096705	-1489.94	-1484.67	999	0.00116465	0.0465485
ENSMUSP00000096898	-2933.65	-2925.63	232.634	6.17519e-05	0.00380879
ENSMUSP00000097349	-924.482	-916.221	124.205	4.8071e-05	0.00304003
ENSMUSP00000097797	-13999.2	-13974	97.7399	1.18892e-12	4.94988e-10
ENSMUSP00000100061	-3794.61	-3788.78	999	0.0006374	0.0289496
ENSMUSP00000102097	-4604.23	-4586.37	998.963	2.2861e-09	4.56855e-07
ENSMUSP00000107367	-3432.08	-3425.05	50.7871	0.000177316	0.0101824
ENSMUSP00000107658	-1013.08	-985.3	999	9.07437e-14	5.66695e-11
ENSMUSP00000107966	-31805	-31790.6	5.51617	8.27221e-08	1.21553e-05
ENSMUSP00000109076	-1435.67	-1429.38	999	0.000389052	0.0186895
ENSMUSP00000117040	-4800.11	-4789.68	999	4.91357e-06	0.000389654
ENSMUSP00000122192	-2033.26	-2027.47	11.7719	0.00066048	0.0297275
ENSMUSP00000125594	-8700.06	-8693.09	11.7196	0.00018865	0.0103133
ENSMUSP00000126036	-1478.01	-1466	51.0992	9.49124e-07	0.000110275
ENSMUSP00000126529	-1822.64	-1816.06	999	0.00028461	0.0139403
ENSMUSP00000127791	-1006.68	-994.693	31.0371	9.71747e-07	0.000110337
ENSMUSP00000128331	-7234.71	-7212.37	998.991	2.32864e-11	8.3099e-09
ENSMUSP00000130999	-1633.97	-1628.65	124.802	0.00110147	0.0451061
ENSMUSP00000131317	-2014.39	-2021.02	2.72642	0.000273002	0.01356
ENSMUSP00000137061	-7359.92	-7346.96	793.208	3.57624e-07	4.46673e-05
ENSMUSP00000140670	-3552.78	-3538.15	999	6.35479e-08	9.62077e-06

## Sheet: Table S8
Table S8. A subset (n=15) of PSGs in the BMR and NMR.
Ensembl Protein ID	Associated Gene Name	Description
ENSMUSP00000021328	Lyzl6	lysozyme-like 6 [Source:MGI Symbol;Acc:MGI:1916694]
ENSMUSP00000024112	Mx2	MX dynamin-like GTPase 2 [Source:MGI Symbol;Acc:MGI:97244]
ENSMUSP00000025081	Zeb1	zinc finger E-box binding homeobox 1 [Source:MGI Symbol;Acc:MGI:1344313]
ENSMUSP00000033898	Col4a1	collagen, type IV, alpha 1 [Source:MGI Symbol;Acc:MGI:88454]
ENSMUSP00000034650	Mcam	melanoma cell adhesion molecule [Source:MGI Symbol;Acc:MGI:1933966]
ENSMUSP00000042260	Ncapd2	non-SMC condensin I complex, subunit D2 [Source:MGI Symbol;Acc:MGI:1915548]
ENSMUSP00000043250	Fras1	Fraser syndrome 1 homolog (human) [Source:MGI Symbol;Acc:MGI:2385368]
ENSMUSP00000062584	Eno4	enolase 4 [Source:MGI Symbol;Acc:MGI:2441717]
ENSMUSP00000084572	Vars	valyl-tRNA synthetase [Source:MGI Symbol;Acc:MGI:90675]
ENSMUSP00000086167	Ppp6r2	protein phosphatase 6, regulatory subunit 2 [Source:MGI Symbol;Acc:MGI:1918724]
ENSMUSP00000094882	Heatr5b	HEAT repeat containing 5B [Source:MGI Symbol;Acc:MGI:2444098]
ENSMUSP00000100061	4930452B06Rik	RIKEN cDNA 4930452B06 gene [Source:MGI Symbol;Acc:MGI:1926154]
ENSMUSP00000122192	Megf8	multiple EGF-like-domains 8 [Source:MGI Symbol;Acc:MGI:2446294]
ENSMUSP00000126529	Mdga1	MAM domain containing glycosylphosphatidylinositol anchor 1 [Source:MGI Symbol;Acc:MGI:1922012]
ENSMUSP00000128331	Nolc1	nucleolar and coiled-body phosphoprotein 1 [Source:MGI Symbol;Acc:MGI:1918019]

## Sheet: Table S9
Table S9. Summary of the over-represented GO terms in subterranean lineages.
Lineage/Category	GO.ID	Term	Annotated	Significant	Expected	classicFisher	p.adjust
BMR/CC	GO:0044422	organelle part	17777	210	159.7	5.2e-07	0.00079872
BMR/CC	GO:0044446	intracellular organelle part	17301	204	155.42	1.1e-06	0.0008448
BMR/CC	GO:0043226	organelle	30189	317	271.2	2.5e-06	0.00128
BMR/CC	GO:0043231	intracellular membrane-bounded organelle	24613	267	221.11	6.2e-06	0.0023808
BMR/CC	GO:0043227	membrane-bounded organelle	27661	292	248.49	1.3e-05	0.0039936
BMR/CC	GO:0043229	intracellular organelle	27437	289	246.48	2e-05	0.00512
BMR/CC	GO:0030424	axon	841	20	7.56	9.4e-05	0.0206263
BMR/CC	GO:0031090	organelle membrane	5225	72	46.94	0.00017	0.03264
BMR/MF	GO:0005515	protein binding	21370	241	191.63	1.1e-06	0.0044726
BMR/MF	GO:0004386	helicase activity	294	13	2.64	3.1e-06	0.0063023
BMR/MF	GO:0005488	binding	32000	327	286.95	1.7e-05	0.0230407

## Sheet: Table S10
Table S10. Life history data from the AnAge database (http://genomics.senescence.info/species/) for study taxa.
Family	Genus	Species	Common name	Female maturity (days)	Male maturity (days)	Gestation/Incubation (days)	Weaning (days)	Litter/Clutch size	Litters/Clutches per year	Inter-litter/Interbirth interval	Birth weight (g)	Weaning weight (g)	Adult weight (g)	Growth rate (1/days)	Maximum longevity (yrs)	Metabolic rate (W)	Body mass (g)
Muridae	Mus	caroli	Ryukyu mouse			21					1.2		11.2
Muridae	Mus	cervicolor	Fawn-colored mouse			20		4.1			1.5		17.7
Muridae	Mus	minutoides	Mouse	60	77	20	21	4.3	4	31	0.97	3.3	7.2	0.0832	4.3	0.129	8
Muridae	Mus	musculoides	Temminck's mouse			24		4.5			0.8		6
Muridae	Mus	musculus	House mouse	42	42	19	22	7	5.4	30	1.25	8.9	20.5	0.0298	4	0.271	18
Muridae	Mus	spicilegus	Steppe mouse					6.7	4.5						3.5
Muridae	Rattus	fuscipes	Bush rat	107	90	26	30	5	3.3		4.5	21.3	130		5.3	0.471	76
Muridae	Rattus	lutreolus	Australian swamp rat	79		27	25	5	2.53		4.87	25	115	0.0277	4.4	0.353	109
Muridae	Rattus	norvegicus	Norway rat	90	70	21	25	9.9	3.7		5.81	63.8	300		3.8	1.404	206.9
Muridae	Rattus	rattus	Rat	90	112	22	26	7.3	4.3	36	4.55	39.7	200	0.0207	4.2	0.77	117
Spalacidae	Cannomys	badius	Lesser bamboo rat			42	61	1.8			7		650	0.0145	4.8	0.96	344
Spalacidae	Rhizomys	sumatrensis	Large bamboo rat			22	91	4					3000
Spalacidae	Nannospalax	ehrenbergi	Palestine mole rat					3	1				160		20.2	0.585	133.8
Spalacidae	Tachyoryctes	splendens	East African mole rat	150	180	40	35	1.5	2.1	173	20		220			0.856	197
Caviidae	Cavia	aperea	Brazilian guinea pig	74	77	63	17	2.5	5		59.66	171.1	341		6
Caviidae	Cavia	porcellus	Guinea pig	66	76	68	18	3.8	5	96	85	228	728	0.0106	12	2.13	639.1
Caviidae	Cavia	tschudii	Peruvian guinea pig	62		64		1.9	5				637.5		6.3
Caviidae	Dolichotis	patagonum	Patagonian cavy	158	183	85	65	2	3.5	100	561.94		12500		14.4
Caviidae	Galea	musteloides	Common yellow-toothed cavy	66	60	54	39	2.63	7	53	37.99	136.8	337.9	0.0181	3.5	1.473	322
Caviidae	Galea	spixii	Yellow-toothed cavy	70	112	53	42	2.5	6.5	53	40		450		4.6
Caviidae	Hydrochoerus	hydrochaeris	Capybara	456	456	150	103	4.8	1.25	245	1500	8299	55000		15.1	36.754	26385
Caviidae	Kerodon	rupestris	Rock cavy	151		75	35	1.5	5	86	76		950		12.9	2.011	801
Bathyergidae	Cryptomys	anselli	Ansell's mole-rat	365	365								90	0.006	20.6
Bathyergidae	Cryptomys	damarensis	Damaraland mole-rat	511		93	83	2.5	1		9		180		15.5	0.418	131.3
Bathyergidae	Cryptomys	hottentotus	African mole rat	450		81	46	2.86	1.5	132	8.63	26.1	132.5		11	0.35	78.9
Bathyergidae	Cryptomys	mechowi	Giant mole-rat			112	65	2.6		112	19.6		250	0.006	16
Bathyergidae	Georychus	capensis	Cape mole-rat	304	304	44	17	5	2		8.4	36	181		11.2	0.637	193
Bathyergidae	Heliophobius	argenteocinereus	Silvery mole-rat			88		2	1.2		7		160			0.43	88.5
Bathyergidae	Heterocephalus	glaber	Naked mole-rat	228		70	36	7	3.5	81	2	11	35	0.0046	31	0.128	35.3
